# Supplementary material for: Description of Chloramphenicol Resistant Kineococcus rubinsiae sp. nov. Isolated From a Spacecraft Assembly Facility
Source: Front Microbiol. 2020 Aug 18;11:1957. doi: 10.3389/fmicb.2020.01957 (PMC7472656; doi:10.3389/fmicb.2020.01957)
Supplement: Supplementary file 1 [file Data_Sheet_1.xlsx]

## Sheet: Data Set
Supplementary Dataset 1. Pathway analysis of strain B12T. Nucleotide posistions of these features can be found at: https://sra-download.ncbi.nlm.nih.gov/traces/wgs01/wgs_aux/VW/PY/VWPY01/VWPY01.1.gbff.gz
Category	Subcategory	Subsystem	Role
Cofactors, Vitamins, Prosthetic Groups, Pigments	Biotin	Biotin biosynthesis	Long-chain-fatty-acid--CoA ligase (EC 6.2.1.3)
Cofactors, Vitamins, Prosthetic Groups, Pigments	Biotin	Biotin biosynthesis	3-ketoacyl-CoA thiolase (EC 2.3.1.16)
Cofactors, Vitamins, Prosthetic Groups, Pigments	Biotin	Biotin biosynthesis	Substrate-specific component BioY of biotin ECF transporter
Cofactors, Vitamins, Prosthetic Groups, Pigments	Biotin	Biotin biosynthesis	ATPase component BioM of energizing module of biotin ECF transporter
Cofactors, Vitamins, Prosthetic Groups, Pigments	Biotin	Biotin biosynthesis Experimental	Competence protein F homolog, phosphoribosyltransferase domain
Cofactors, Vitamins, Prosthetic Groups, Pigments	Cofactors, Vitamins, Prosthetic Groups, Pigments - no subcategory	Thiamin biosynthesis	Hydroxymethylpyrimidine ABC transporter, substrate-binding component
Cofactors, Vitamins, Prosthetic Groups, Pigments	Cofactors, Vitamins, Prosthetic Groups, Pigments - no subcategory	Thiamin biosynthesis	Substrate-specific component YkoE of thiamin-regulated ECF transporter for HydroxyMethylPyrimidine
Cofactors, Vitamins, Prosthetic Groups, Pigments	Cofactors, Vitamins, Prosthetic Groups, Pigments - no subcategory	Thiamin biosynthesis	Hydroxymethylpyrimidine ABC transporter, transmembrane component
Cofactors, Vitamins, Prosthetic Groups, Pigments	Cofactors, Vitamins, Prosthetic Groups, Pigments - no subcategory	Thiamin biosynthesis	Thiamine-monophosphate kinase (EC 2.7.4.16)
Cofactors, Vitamins, Prosthetic Groups, Pigments	Cofactors, Vitamins, Prosthetic Groups, Pigments - no subcategory	Thiamin biosynthesis	Thiamin-phosphate pyrophosphorylase (EC 2.5.1.3)
Cofactors, Vitamins, Prosthetic Groups, Pigments	Cofactors, Vitamins, Prosthetic Groups, Pigments - no subcategory	Thiamin biosynthesis	Hydroxyethylthiazole kinase (EC 2.7.1.50)
Cofactors, Vitamins, Prosthetic Groups, Pigments	Cofactors, Vitamins, Prosthetic Groups, Pigments - no subcategory	Thiamin biosynthesis	1-deoxy-D-xylulose 5-phosphate synthase (EC 2.2.1.7)
Cofactors, Vitamins, Prosthetic Groups, Pigments	Riboflavin, FMN, FAD	riboflavin to FAD	FMN adenylyltransferase (EC 2.7.7.2)
Cofactors, Vitamins, Prosthetic Groups, Pigments	Riboflavin, FMN, FAD	riboflavin to FAD	Riboflavin synthase eubacterial/eukaryotic (EC 2.5.1.9)
Cofactors, Vitamins, Prosthetic Groups, Pigments	Riboflavin, FMN, FAD	riboflavin to FAD	Riboflavin kinase (EC 2.7.1.26)
Cofactors, Vitamins, Prosthetic Groups, Pigments	Riboflavin, FMN, FAD	riboflavin to FAD	3,4-dihydroxy-2-butanone 4-phosphate synthase (EC 4.1.99.12)
Cofactors, Vitamins, Prosthetic Groups, Pigments	Riboflavin, FMN, FAD	Riboflavin, FMN and FAD metabolism	FMN adenylyltransferase (EC 2.7.7.2)
Cofactors, Vitamins, Prosthetic Groups, Pigments	Riboflavin, FMN, FAD	Riboflavin, FMN and FAD metabolism	Riboflavin synthase eubacterial/eukaryotic (EC 2.5.1.9)
Cofactors, Vitamins, Prosthetic Groups, Pigments	Riboflavin, FMN, FAD	Riboflavin, FMN and FAD metabolism	Diaminohydroxyphosphoribosylaminopyrimidine deaminase (EC 3.5.4.26)
Cofactors, Vitamins, Prosthetic Groups, Pigments	Riboflavin, FMN, FAD	Riboflavin, FMN and FAD metabolism	6,7-dimethyl-8-ribityllumazine synthase (EC 2.5.1.78)
Cofactors, Vitamins, Prosthetic Groups, Pigments	Riboflavin, FMN, FAD	Riboflavin, FMN and FAD metabolism	5-amino-6-(5-phosphoribosylamino)uracil reductase (EC 1.1.1.193)
Cofactors, Vitamins, Prosthetic Groups, Pigments	Riboflavin, FMN, FAD	Riboflavin, FMN and FAD metabolism	Riboflavin kinase (EC 2.7.1.26)
Cofactors, Vitamins, Prosthetic Groups, Pigments	Riboflavin, FMN, FAD	Riboflavin, FMN and FAD metabolism	GTP cyclohydrolase II (EC 3.5.4.25)
Cofactors, Vitamins, Prosthetic Groups, Pigments	Riboflavin, FMN, FAD	Riboflavin, FMN and FAD metabolism	3,4-dihydroxy-2-butanone 4-phosphate synthase (EC 4.1.99.12)
Cofactors, Vitamins, Prosthetic Groups, Pigments	Pyridoxine	Pyridoxin (Vitamin B6) Biosynthesis	D-3-phosphoglycerate dehydrogenase (EC 1.1.1.95)
Cofactors, Vitamins, Prosthetic Groups, Pigments	Pyridoxine	Pyridoxin (Vitamin B6) Biosynthesis	4-hydroxythreonine-4-phosphate dehydrogenase (EC 1.1.1.262)
Cofactors, Vitamins, Prosthetic Groups, Pigments	Pyridoxine	Pyridoxin (Vitamin B6) Biosynthesis	Pyridoxamine 5'-phosphate oxidase (EC 1.4.3.5)
Cofactors, Vitamins, Prosthetic Groups, Pigments	Pyridoxine	Pyridoxin (Vitamin B6) Biosynthesis	Pyridoxal kinase (EC 2.7.1.35)
Cofactors, Vitamins, Prosthetic Groups, Pigments	Pyridoxine	Pyridoxin (Vitamin B6) Biosynthesis	Phosphoserine aminotransferase (EC 2.6.1.52)
Cofactors, Vitamins, Prosthetic Groups, Pigments	Pyridoxine	Pyridoxin (Vitamin B6) Biosynthesis	NAD-dependent glyceraldehyde-3-phosphate dehydrogenase (EC 1.2.1.12)
Cofactors, Vitamins, Prosthetic Groups, Pigments	Pyridoxine	Pyridoxin (Vitamin B6) Biosynthesis	1-deoxy-D-xylulose 5-phosphate synthase (EC 2.2.1.7)
Cofactors, Vitamins, Prosthetic Groups, Pigments	NAD and NADP	NAD and NADP cofactor biosynthesis global	Quinolinate synthetase (EC 2.5.1.72)
Cofactors, Vitamins, Prosthetic Groups, Pigments	NAD and NADP	NAD and NADP cofactor biosynthesis global	Nudix-related transcriptional regulator NrtR
Cofactors, Vitamins, Prosthetic Groups, Pigments	NAD and NADP	NAD and NADP cofactor biosynthesis global	Quinolinate phosphoribosyltransferase [decarboxylating] (EC 2.4.2.19)
Cofactors, Vitamins, Prosthetic Groups, Pigments	NAD and NADP	NAD and NADP cofactor biosynthesis global	NAD kinase (EC 2.7.1.23)
Cofactors, Vitamins, Prosthetic Groups, Pigments	NAD and NADP	NAD and NADP cofactor biosynthesis global	ADP-ribose pyrophosphatase (EC 3.6.1.13)
Cofactors, Vitamins, Prosthetic Groups, Pigments	NAD and NADP	NAD and NADP cofactor biosynthesis global	Niacin transporter NiaP
Cofactors, Vitamins, Prosthetic Groups, Pigments	NAD and NADP	NAD and NADP cofactor biosynthesis global	NAD synthetase (EC 6.3.1.5)
Cofactors, Vitamins, Prosthetic Groups, Pigments	NAD and NADP	NAD and NADP cofactor biosynthesis global	Tryptophan 2,3-dioxygenase (EC 1.13.11.11)
Cofactors, Vitamins, Prosthetic Groups, Pigments	NAD and NADP	NAD and NADP cofactor biosynthesis global	Glutamine amidotransferase chain of NAD synthetase
Cofactors, Vitamins, Prosthetic Groups, Pigments	NAD and NADP	NAD and NADP cofactor biosynthesis global	L-aspartate oxidase (EC 1.4.3.16)
Cofactors, Vitamins, Prosthetic Groups, Pigments	NAD and NADP	NAD and NADP cofactor biosynthesis global	Nicotinate-nucleotide adenylyltransferase (EC 2.7.7.18)
Cofactors, Vitamins, Prosthetic Groups, Pigments	NAD and NADP	NAD and NADP cofactor biosynthesis global	Amidases related to nicotinamidase
Cofactors, Vitamins, Prosthetic Groups, Pigments	NAD and NADP	NAD and NADP cofactor biosynthesis global	Nicotinamidase (EC 3.5.1.19)
Cofactors, Vitamins, Prosthetic Groups, Pigments	NAD and NADP	NAD and NADP cofactor biosynthesis global	Kynureninase (EC 3.7.1.3)
Cofactors, Vitamins, Prosthetic Groups, Pigments	Folate and pterines	Folate biosynthesis cluster	Ketopantoate reductase PanG (EC 1.1.1.169)
Cofactors, Vitamins, Prosthetic Groups, Pigments	Folate and pterines	Folate biosynthesis cluster	Dihydropteroate synthase (EC 2.5.1.15)
Cofactors, Vitamins, Prosthetic Groups, Pigments	Folate and pterines	Folate biosynthesis cluster	tRNA(Ile)-lysidine synthetase (EC 6.3.4.19)
Cofactors, Vitamins, Prosthetic Groups, Pigments	Folate and pterines	Folate biosynthesis cluster	Hypoxanthine-guanine phosphoribosyltransferase (EC 2.4.2.8)
Cofactors, Vitamins, Prosthetic Groups, Pigments	Folate and pterines	Folate biosynthesis cluster	FIG027937: secreted protein
Cofactors, Vitamins, Prosthetic Groups, Pigments	Folate and pterines	Folate biosynthesis cluster	GTP cyclohydrolase I (EC 3.5.4.16) type 1
Cofactors, Vitamins, Prosthetic Groups, Pigments	Folate and pterines	Folate biosynthesis cluster	transmembrane protein, distant homology with ydbS
Cofactors, Vitamins, Prosthetic Groups, Pigments	Folate and pterines	Folate biosynthesis cluster	Pantoate--beta-alanine ligase (EC 6.3.2.1)
Cofactors, Vitamins, Prosthetic Groups, Pigments	Folate and pterines	Folate biosynthesis cluster	2-amino-4-hydroxy-6-hydroxymethyldihydropteridine pyrophosphokinase (EC 2.7.6.3)
Cofactors, Vitamins, Prosthetic Groups, Pigments	Folate and pterines	Folate biosynthesis cluster	Dihydroneopterin aldolase (EC 4.1.2.25)
Cofactors, Vitamins, Prosthetic Groups, Pigments	Folate and pterines	Folate Biosynthesis	Aminodeoxychorismate lyase (EC 4.1.3.38)
Cofactors, Vitamins, Prosthetic Groups, Pigments	Folate and pterines	Folate Biosynthesis	Folylpolyglutamate synthase (EC 6.3.2.17)
Cofactors, Vitamins, Prosthetic Groups, Pigments	Folate and pterines	Folate Biosynthesis	Dihydropteroate synthase (EC 2.5.1.15)
Cofactors, Vitamins, Prosthetic Groups, Pigments	Folate and pterines	Folate Biosynthesis	5-formyltetrahydrofolate cyclo-ligase (EC 6.3.3.2)
Cofactors, Vitamins, Prosthetic Groups, Pigments	Folate and pterines	Folate Biosynthesis	Dihydrofolate reductase (EC 1.5.1.3)
Cofactors, Vitamins, Prosthetic Groups, Pigments	Folate and pterines	Folate Biosynthesis	Dihydrofolate synthase (EC 6.3.2.12)
Cofactors, Vitamins, Prosthetic Groups, Pigments	Folate and pterines	Folate Biosynthesis	GTP cyclohydrolase I (EC 3.5.4.16) type 1
Cofactors, Vitamins, Prosthetic Groups, Pigments	Folate and pterines	Folate Biosynthesis	Para-aminobenzoate synthase, aminase component (EC 2.6.1.85)
Cofactors, Vitamins, Prosthetic Groups, Pigments	Folate and pterines	Folate Biosynthesis	Thymidylate synthase (EC 2.1.1.45)
Cofactors, Vitamins, Prosthetic Groups, Pigments	Folate and pterines	Folate Biosynthesis	2-amino-4-hydroxy-6-hydroxymethyldihydropteridine pyrophosphokinase (EC 2.7.6.3)
Cofactors, Vitamins, Prosthetic Groups, Pigments	Folate and pterines	Folate Biosynthesis	Dihydroneopterin aldolase (EC 4.1.2.25)
Cofactors, Vitamins, Prosthetic Groups, Pigments	Folate and pterines	Folate Biosynthesis	Para-aminobenzoate synthase, amidotransferase component (EC 2.6.1.85)
Cofactors, Vitamins, Prosthetic Groups, Pigments	Folate and pterines	5-FCL-like protein	Alcohol dehydrogenase (EC 1.1.1.1)
Cofactors, Vitamins, Prosthetic Groups, Pigments	Folate and pterines	5-FCL-like protein	Isocitrate dehydrogenase [NADP] (EC 1.1.1.42)
Cofactors, Vitamins, Prosthetic Groups, Pigments	Folate and pterines	5-FCL-like protein	Formyltetrahydrofolate deformylase (EC 3.5.1.10)
Cofactors, Vitamins, Prosthetic Groups, Pigments	Folate and pterines	5-FCL-like protein	Pyruvate dehydrogenase E1 component (EC 1.2.4.1)
Cofactors, Vitamins, Prosthetic Groups, Pigments	Folate and pterines	5-FCL-like protein	5-formyltetrahydrofolate cyclo-ligase (EC 6.3.3.2)
Cofactors, Vitamins, Prosthetic Groups, Pigments	Folate and pterines	5-FCL-like protein	Dihydrofolate reductase (EC 1.5.1.3)
Cofactors, Vitamins, Prosthetic Groups, Pigments	Folate and pterines	5-FCL-like protein	Thiamine-monophosphate kinase (EC 2.7.4.16)
Cofactors, Vitamins, Prosthetic Groups, Pigments	Folate and pterines	5-FCL-like protein	Serine hydroxymethyltransferase (EC 2.1.2.1)
Cofactors, Vitamins, Prosthetic Groups, Pigments	Folate and pterines	5-FCL-like protein	Methylenetetrahydrofolate dehydrogenase (NADP+) (EC 1.5.1.5)
Cofactors, Vitamins, Prosthetic Groups, Pigments	Folate and pterines	5-FCL-like protein	Phosphoribosylglycinamide formyltransferase (EC 2.1.2.2)
Cofactors, Vitamins, Prosthetic Groups, Pigments	Folate and pterines	5-FCL-like protein	Phosphoribosylaminoimidazolecarboxamide formyltransferase (EC 2.1.2.3)
Cofactors, Vitamins, Prosthetic Groups, Pigments	Folate and pterines	5-FCL-like protein	Thiamin-phosphate pyrophosphorylase (EC 2.5.1.3)
Cofactors, Vitamins, Prosthetic Groups, Pigments	Folate and pterines	5-FCL-like protein	5,10-methylenetetrahydrofolate reductase (EC 1.5.1.20)
Cofactors, Vitamins, Prosthetic Groups, Pigments	Folate and pterines	5-FCL-like protein	Dihydrolipoamide acetyltransferase component of pyruvate dehydrogenase complex (EC 2.3.1.12)
Cofactors, Vitamins, Prosthetic Groups, Pigments	Folate and pterines	5-FCL-like protein	Hydroxyethylthiazole kinase (EC 2.7.1.50)
Cofactors, Vitamins, Prosthetic Groups, Pigments	Lipoic acid	Lipoic acid metabolism	Lipoate-protein ligase A
Cofactors, Vitamins, Prosthetic Groups, Pigments	Coenzyme F420	Coenzyme F420 synthesis	7,8-didemethyl-8-hydroxy-5-deazariboflavin synthase subunit 2
Cofactors, Vitamins, Prosthetic Groups, Pigments	Coenzyme F420	Coenzyme F420 synthesis	7,8-didemethyl-8-hydroxy-5-deazariboflavin synthase subunit 1
Cofactors, Vitamins, Prosthetic Groups, Pigments	Coenzyme A	Coenzyme A Biosynthesis cluster	Ketopantoate reductase PanG (EC 1.1.1.169)
Cofactors, Vitamins, Prosthetic Groups, Pigments	Coenzyme A	Coenzyme A Biosynthesis cluster	3-methyl-2-oxobutanoate hydroxymethyltransferase (EC 2.1.2.11)
Cofactors, Vitamins, Prosthetic Groups, Pigments	Coenzyme A	Coenzyme A Biosynthesis cluster	Pantoate--beta-alanine ligase (EC 6.3.2.1)
Cofactors, Vitamins, Prosthetic Groups, Pigments	Coenzyme A	Coenzyme A Biosynthesis	Ketopantoate reductase PanG (EC 1.1.1.169)
Cofactors, Vitamins, Prosthetic Groups, Pigments	Coenzyme A	Coenzyme A Biosynthesis	3-methyl-2-oxobutanoate hydroxymethyltransferase (EC 2.1.2.11)
Cofactors, Vitamins, Prosthetic Groups, Pigments	Coenzyme A	Coenzyme A Biosynthesis	Pantothenate kinase (EC 2.7.1.33)
Cofactors, Vitamins, Prosthetic Groups, Pigments	Coenzyme A	Coenzyme A Biosynthesis	Dephospho-CoA kinase (EC 2.7.1.24)
Cofactors, Vitamins, Prosthetic Groups, Pigments	Coenzyme A	Coenzyme A Biosynthesis	2-dehydropantoate 2-reductase (EC 1.1.1.169)
Cofactors, Vitamins, Prosthetic Groups, Pigments	Coenzyme A	Coenzyme A Biosynthesis	Phosphopantetheine adenylyltransferase (EC 2.7.7.3)
Cofactors, Vitamins, Prosthetic Groups, Pigments	Coenzyme A	Coenzyme A Biosynthesis	Phosphopantothenoylcysteine synthetase (EC 6.3.2.5)
Cofactors, Vitamins, Prosthetic Groups, Pigments	Coenzyme A	Coenzyme A Biosynthesis	Pantoate--beta-alanine ligase (EC 6.3.2.1)
Cofactors, Vitamins, Prosthetic Groups, Pigments	Coenzyme A	Coenzyme A Biosynthesis	Phosphopantothenoylcysteine decarboxylase (EC 4.1.1.36)
Cell Wall and Capsule	Capsular and extracellular polysacchrides	Lipid-linked oligosaccharide synthesis related cluster	Cytoplasmic membrane protein FsxA
Cell Wall and Capsule	Capsular and extracellular polysacchrides	Lipid-linked oligosaccharide synthesis related cluster	Dolichol-phosphate mannosyltransferase (EC 2.4.1.83) in lipid-linked oligosaccharide synthesis cluster
Cell Wall and Capsule	Capsular and extracellular polysacchrides	Lipid-linked oligosaccharide synthesis related cluster	Exoenzymes regulatory protein AepA in lipid-linked oligosaccharide synthesis cluster
Cell Wall and Capsule	Capsular and extracellular polysacchrides	Lipid-linked oligosaccharide synthesis related cluster	Apolipoprotein N-acyltransferase (EC 2.3.1.-) in lipid-linked oligosaccharide synthesis cluster
Cell Wall and Capsule	Capsular and extracellular polysacchrides	Lipid-linked oligosaccharide synthesis related cluster	FIG00820327: hypothetical protein
Cell Wall and Capsule	Gram-Negative cell wall components	Peptidoglycan lipid II flippase	Proposed peptidoglycan lipid II flippase MurJ
Cell Wall and Capsule	Cell Wall and Capsule - no subcategory	Murein Hydrolases	N-acetylmuramoyl-L-alanine amidase (EC 3.5.1.28)
Cell Wall and Capsule	Cell Wall and Capsule - no subcategory	Murein Hydrolases	D-alanyl-D-alanine carboxypeptidase (EC 3.4.16.4)
Cell Wall and Capsule	Cell Wall and Capsule - no subcategory	UDP-N-acetylmuramate from Fructose-6-phosphate Biosynthesis	Glucosamine-1-phosphate N-acetyltransferase (EC 2.3.1.157)
Cell Wall and Capsule	Cell Wall and Capsule - no subcategory	UDP-N-acetylmuramate from Fructose-6-phosphate Biosynthesis	UDP-N-acetylglucosamine 1-carboxyvinyltransferase (EC 2.5.1.7)
Cell Wall and Capsule	Cell Wall and Capsule - no subcategory	UDP-N-acetylmuramate from Fructose-6-phosphate Biosynthesis	Phosphoglucosamine mutase (EC 5.4.2.10)
Cell Wall and Capsule	Cell Wall and Capsule - no subcategory	UDP-N-acetylmuramate from Fructose-6-phosphate Biosynthesis	N-acetylglucosamine-1-phosphate uridyltransferase (EC 2.7.7.23)
Cell Wall and Capsule	Cell Wall and Capsule - no subcategory	Recycling of Peptidoglycan Amino Acids	N-acetylmuramoyl-L-alanine amidase (EC 3.5.1.28)
Cell Wall and Capsule	Gram-Positive cell wall components	Teichoic and lipoteichoic acids biosynthesis	N-acetylmannosaminyltransferase (EC 2.4.1.187)
Cell Wall and Capsule	Gram-Positive cell wall components	Teichoic and lipoteichoic acids biosynthesis	CDP-glycerol:poly(glycerophosphate) glycerophosphotransferase (EC 2.7.8.12)
Cell Wall and Capsule	Gram-Positive cell wall components	Teichoic and lipoteichoic acids biosynthesis	2-C-methyl-D-erythritol 4-phosphate cytidylyltransferase (EC 2.7.7.60)
Virulence, Disease and Defense	Resistance to antibiotics and toxic compounds	Copper homeostasis	Multicopper oxidase
Virulence, Disease and Defense	Resistance to antibiotics and toxic compounds	Copper homeostasis	Copper resistance protein CopD
Virulence, Disease and Defense	Resistance to antibiotics and toxic compounds	Copper homeostasis	Copper-translocating P-type ATPase (EC 3.6.3.4)
Virulence, Disease and Defense	Resistance to antibiotics and toxic compounds	Copper homeostasis	Copper resistance protein CopC
Virulence, Disease and Defense	Resistance to antibiotics and toxic compounds	Copper homeostasis	Copper chaperone
Virulence, Disease and Defense	Resistance to antibiotics and toxic compounds	Copper homeostasis	Multidrug resistance transporter, Bcr/CflA family
Virulence, Disease and Defense	Resistance to antibiotics and toxic compounds	Cobalt-zinc-cadmium resistance	DNA-binding heavy metal response regulator
Virulence, Disease and Defense	Resistance to antibiotics and toxic compounds	Cobalt-zinc-cadmium resistance	Cobalt-zinc-cadmium resistance protein CzcD
Virulence, Disease and Defense	Resistance to antibiotics and toxic compounds	Cobalt-zinc-cadmium resistance	Transcriptional regulator, MerR family
Virulence, Disease and Defense	Resistance to antibiotics and toxic compounds	Resistance to Vancomycin	Vancomycin B-type resistance protein VanW
Virulence, Disease and Defense	Resistance to antibiotics and toxic compounds	Mercuric reductase	PF00070 family, FAD-dependent NAD(P)-disulphide oxidoreductase
Virulence, Disease and Defense	Resistance to antibiotics and toxic compounds	Mercuric reductase	Mercuric ion reductase (EC 1.16.1.1)
Virulence, Disease and Defense	Resistance to antibiotics and toxic compounds	Mercury resistance operon	Mercuric ion reductase (EC 1.16.1.1)
Virulence, Disease and Defense	Resistance to antibiotics and toxic compounds	Copper homeostasis: copper tolerance	Cytoplasmic copper homeostasis protein CutC
Virulence, Disease and Defense	Resistance to antibiotics and toxic compounds	Copper homeostasis: copper tolerance	Magnesium and cobalt efflux protein CorC
Virulence, Disease and Defense	Resistance to antibiotics and toxic compounds	Resistance to fluoroquinolones	DNA gyrase subunit B (EC 5.99.1.3)
Virulence, Disease and Defense	Resistance to antibiotics and toxic compounds	Resistance to fluoroquinolones	DNA gyrase subunit A (EC 5.99.1.3)
Virulence, Disease and Defense	Resistance to antibiotics and toxic compounds	Resistance to fluoroquinolones	Topoisomerase IV subunit B (EC 5.99.1.-)
Virulence, Disease and Defense	Resistance to antibiotics and toxic compounds	Resistance to fluoroquinolones	Topoisomerase IV subunit A (EC 5.99.1.-)
Virulence, Disease and Defense	Resistance to antibiotics and toxic compounds	Multidrug Resistance Efflux Pumps	Multi antimicrobial extrusion protein (Na(+)/drug antiporter), MATE family of MDR efflux pumps
Virulence, Disease and Defense	Invasion and intracellular resistance	Mycobacterium virulence operon involved in protein synthesis (SSU ribosomal proteins)	SSU ribosomal protein S7p (S5e)
Virulence, Disease and Defense	Invasion and intracellular resistance	Mycobacterium virulence operon involved in protein synthesis (SSU ribosomal proteins)	Translation elongation factor G
Virulence, Disease and Defense	Invasion and intracellular resistance	Mycobacterium virulence operon involved in protein synthesis (SSU ribosomal proteins)	Translation elongation factor Tu
Virulence, Disease and Defense	Invasion and intracellular resistance	Mycobacterium virulence operon involved in protein synthesis (SSU ribosomal proteins)	SSU ribosomal protein S12p (S23e)
Virulence, Disease and Defense	Invasion and intracellular resistance	Mycobacterium virulence operon involved in DNA transcription	DNA-directed RNA polymerase beta' subunit (EC 2.7.7.6)
Virulence, Disease and Defense	Invasion and intracellular resistance	Mycobacterium virulence operon involved in DNA transcription	DNA-directed RNA polymerase beta subunit (EC 2.7.7.6)
Virulence, Disease and Defense	Invasion and intracellular resistance	Mycobacterium virulence operon possibly involved in quinolinate biosynthesis	Quinolinate synthetase (EC 2.5.1.72)
Virulence, Disease and Defense	Invasion and intracellular resistance	Mycobacterium virulence operon possibly involved in quinolinate biosynthesis	Quinolinate phosphoribosyltransferase [decarboxylating] (EC 2.4.2.19)
Virulence, Disease and Defense	Invasion and intracellular resistance	Mycobacterium virulence operon possibly involved in quinolinate biosynthesis	L-aspartate oxidase (EC 1.4.3.16)
Virulence, Disease and Defense	Invasion and intracellular resistance	Mycobacterium virulence operon involved in protein synthesis (LSU ribosomal proteins)	LSU ribosomal protein L35p
Virulence, Disease and Defense	Invasion and intracellular resistance	Mycobacterium virulence operon involved in protein synthesis (LSU ribosomal proteins)	Translation initiation factor 3
Virulence, Disease and Defense	Invasion and intracellular resistance	Mycobacterium virulence operon involved in protein synthesis (LSU ribosomal proteins)	LSU ribosomal protein L20p
Potassium metabolism	Potassium metabolism - no subcategory	Potassium homeostasis	Potassium-transporting ATPase A chain (EC 3.6.3.12) (TC 3.A.3.7.1)
Potassium metabolism	Potassium metabolism - no subcategory	Potassium homeostasis	Potassium-transporting ATPase B chain (EC 3.6.3.12) (TC 3.A.3.7.1)
Potassium metabolism	Potassium metabolism - no subcategory	Potassium homeostasis	Potassium efflux system KefA protein
Potassium metabolism	Potassium metabolism - no subcategory	Potassium homeostasis	Large-conductance mechanosensitive channel
Potassium metabolism	Potassium metabolism - no subcategory	Potassium homeostasis	Potassium channel protein
Potassium metabolism	Potassium metabolism - no subcategory	Potassium homeostasis	Potassium-transporting ATPase C chain (EC 3.6.3.12) (TC 3.A.3.7.1)
Miscellaneous	Plant-Prokaryote DOE project	Iron-sulfur cluster assembly	PaaD-like protein (DUF59) involved in Fe-S cluster assembly
Miscellaneous	Plant-Prokaryote DOE project	Iron-sulfur cluster assembly	DUF1794
Miscellaneous	Plant-Prokaryote DOE project	Iron-sulfur cluster assembly	Ferredoxin, 2Fe-2S
Miscellaneous	Plant-Prokaryote DOE project	Iron-sulfur cluster assembly	Iron-sulfur cluster regulator SufR
Miscellaneous	Plant-Prokaryote DOE project	Iron-sulfur cluster assembly	Putative iron-sulfur cluster assembly scaffold protein for SUF system, SufE2
Miscellaneous	Plant-Prokaryote DOE project	Iron-sulfur cluster assembly	Iron-sulfur cluster assembly protein SufD
Miscellaneous	Plant-Prokaryote DOE project	Iron-sulfur cluster assembly	Iron-sulfur cluster assembly ATPase protein SufC
Miscellaneous	Plant-Prokaryote DOE project	Iron-sulfur cluster assembly	Cysteine desulfurase (EC 2.8.1.7)
Miscellaneous	Plant-Prokaryote DOE project	Iron-sulfur cluster assembly	Iron-sulfur cluster assembly protein SufB
Miscellaneous	Plant-Prokaryote DOE project	Niacin-Choline transport and metabolism	Putative Dimethylglycine oxidase
Miscellaneous	Plant-Prokaryote DOE project	Niacin-Choline transport and metabolism	Sarcosine oxidase gamma subunit (EC 1.5.3.1)
Miscellaneous	Plant-Prokaryote DOE project	Niacin-Choline transport and metabolism	Sarcosine oxidase alpha subunit (EC 1.5.3.1)
Miscellaneous	Plant-Prokaryote DOE project	Niacin-Choline transport and metabolism	Sarcosine oxidase beta subunit (EC 1.5.3.1)
Miscellaneous	Plant-Prokaryote DOE project	Niacin-Choline transport and metabolism	Niacin transporter NiaP
Miscellaneous	Plant-Prokaryote DOE project	Niacin-Choline transport and metabolism	Betaine aldehyde dehydrogenase (EC 1.2.1.8)
Miscellaneous	Plant-Prokaryote DOE project	Niacin-Choline transport and metabolism	Glycine betaine transporter OpuD
Miscellaneous	Plant-Prokaryote DOE project	Niacin-Choline transport and metabolism	Urea carboxylase-related amino acid permease
Miscellaneous	Plant-Prokaryote DOE project	Niacin-Choline transport and metabolism	Sarcosine oxidase delta subunit (EC 1.5.3.1)
Miscellaneous	Plant-Prokaryote DOE project	Niacin-Choline transport and metabolism	Nicotinamidase (EC 3.5.1.19)
Miscellaneous	Miscellaneous - no subcategory	Dioxygenases (EC 1.14.12.-)	3-phenylpropionate dioxygenase ferredoxin subunit
Miscellaneous	Miscellaneous - no subcategory	Muconate lactonizing enzyme family	Muconate cycloisomerase (EC 5.5.1.1)
Miscellaneous	Miscellaneous - no subcategory	Muconate lactonizing enzyme family	O-succinylbenzoate synthase (EC 4.2.1.113)
Miscellaneous	Miscellaneous - no subcategory	Muconate lactonizing enzyme family	L-fuconate dehydratase (EC 4.2.1.68)
Miscellaneous	Miscellaneous - no subcategory	Lignin degradation fragments	Protocatechuate 4,5-dioxygenase alpha chain (EC 1.13.11.8)
Miscellaneous	Miscellaneous - no subcategory	Lignin degradation fragments	3-hydroxyisobutyrate dehydrogenase and related beta-hydroxyacid dehydrogenases
Miscellaneous	Miscellaneous - no subcategory	Lignin degradation fragments	Protocatechuate 4,5-dioxygenase beta chain (EC 1.13.11.8)
Miscellaneous	Miscellaneous - no subcategory	Lignin degradation fragments	4-oxalomesaconate hydratase (EC 4.2.1.83)
Miscellaneous	Miscellaneous - no subcategory	Lignin degradation fragments	4-carboxy-4-hydroxy-2-oxoadipate aldolase (EC 4.1.3.17)
Miscellaneous	Miscellaneous - no subcategory	DedA family of inner membrane proteins	DedA protein
Miscellaneous	Miscellaneous - no subcategory	Aromatic dioxygenase mess	Protocatechuate 4,5-dioxygenase alpha chain (EC 1.13.11.8)
Miscellaneous	Miscellaneous - no subcategory	Aromatic dioxygenase mess	3-phenylpropionate dioxygenase ferredoxin subunit
Miscellaneous	Miscellaneous - no subcategory	Aromatic dioxygenase mess	Protocatechuate 4,5-dioxygenase beta chain (EC 1.13.11.8)
Miscellaneous	Miscellaneous - no subcategory	Bacillus subtilis scratch - gjo	Ku domain protein
Miscellaneous	Miscellaneous - no subcategory	Bacillus subtilis scratch - gjo	ATP-dependent DNA ligase (EC 6.5.1.1) clustered with Ku protein, LigD
Miscellaneous	Miscellaneous - no subcategory	Broadly distributed proteins not in subsystems	YpfJ protein, zinc metalloprotease superfamily
Miscellaneous	Miscellaneous - no subcategory	Broadly distributed proteins not in subsystems	UPF0225 protein YchJ
Miscellaneous	Miscellaneous - no subcategory	Broadly distributed proteins not in subsystems	Putative oxidoreductase YncB
Miscellaneous	Miscellaneous - no subcategory	Broadly distributed proteins not in subsystems	FIG002473: Protein YcaR in KDO2-Lipid A biosynthesis cluster
Miscellaneous	Miscellaneous - no subcategory	Dioxygenases (EC 1.13.11.-)	Protocatechuate 4,5-dioxygenase alpha chain (EC 1.13.11.8)
Miscellaneous	Miscellaneous - no subcategory	Dioxygenases (EC 1.13.11.-)	Protocatechuate 4,5-dioxygenase beta chain (EC 1.13.11.8)
Membrane Transport	Protein secretion system, Type II	Widespread colonization island	Flp pilus assembly protein TadB
Membrane Transport	Protein secretion system, Type II	Widespread colonization island	Type II/IV secretion system protein TadC, associated with Flp pilus assembly
Membrane Transport	Protein secretion system, Type II	Widespread colonization island	Type II/IV secretion system ATP hydrolase TadA/VirB11/CpaF, TadA subfamily
Membrane Transport	ABC transporters	ABC transporter oligopeptide (TC 3.A.1.5.1)	Oligopeptide transport system permease protein OppC (TC 3.A.1.5.1)
Membrane Transport	ABC transporters	ABC transporter oligopeptide (TC 3.A.1.5.1)	Oligopeptide transport system permease protein OppB (TC 3.A.1.5.1)
Membrane Transport	ABC transporters	ABC transporter oligopeptide (TC 3.A.1.5.1)	Oligopeptide transport ATP-binding protein OppF (TC 3.A.1.5.1)
Membrane Transport	ABC transporters	ABC transporter oligopeptide (TC 3.A.1.5.1)	Oligopeptide transport ATP-binding protein OppD (TC 3.A.1.5.1)
Membrane Transport	ABC transporters	ABC transporter oligopeptide (TC 3.A.1.5.1)	Oligopeptide ABC transporter, periplasmic oligopeptide-binding protein OppA (TC 3.A.1.5.1)
Membrane Transport	ABC transporters	ABC transporter branched-chain amino acid (TC 3.A.1.4.1)	High-affinity branched-chain amino acid transport system permease protein LivH (TC 3.A.1.4.1)
Membrane Transport	ABC transporters	ABC transporter branched-chain amino acid (TC 3.A.1.4.1)	Branched-chain amino acid transport ATP-binding protein LivF (TC 3.A.1.4.1)
Membrane Transport	ABC transporters	ABC transporter branched-chain amino acid (TC 3.A.1.4.1)	Branched-chain amino acid transport system permease protein LivM (TC 3.A.1.4.1)
Membrane Transport	ABC transporters	ABC transporter branched-chain amino acid (TC 3.A.1.4.1)	Branched-chain amino acid ABC transporter, amino acid-binding protein (TC 3.A.1.4.1)
Membrane Transport	ABC transporters	ABC transporter branched-chain amino acid (TC 3.A.1.4.1)	Branched-chain amino acid transport ATP-binding protein LivG (TC 3.A.1.4.1)
Membrane Transport	ABC transporters	ABC transporter dipeptide (TC 3.A.1.5.2)	Dipeptide transport system permease protein DppB (TC 3.A.1.5.2)
Membrane Transport	ABC transporters	ABC transporter dipeptide (TC 3.A.1.5.2)	Dipeptide transport ATP-binding protein DppD (TC 3.A.1.5.2)
Membrane Transport	ABC transporters	ABC transporter dipeptide (TC 3.A.1.5.2)	Dipeptide transport system permease protein DppC (TC 3.A.1.5.2)
Membrane Transport	ABC transporters	ABC transporter dipeptide (TC 3.A.1.5.2)	Dipeptide-binding ABC transporter, periplasmic substrate-binding component (TC 3.A.1.5.2)
Membrane Transport	Protein translocation across cytoplasmic membrane	Twin-arginine translocation system	Twin-arginine translocation protein TatC
Membrane Transport	Protein translocation across cytoplasmic membrane	Twin-arginine translocation system	Twin-arginine translocation protein TatA
Membrane Transport	Protein translocation across cytoplasmic membrane	Twin-arginine translocation system	Twin-arginine translocation protein TatB
Membrane Transport	Cation transporters	Copper uptake system CopCD	Copper resistance protein CopD
Membrane Transport	Cation transporters	Copper uptake system CopCD	Copper resistance protein CopC
Membrane Transport	Cation transporters	Magnesium transport	Magnesium and cobalt transport protein CorA
Membrane Transport	Cation transporters	Magnesium transport	Magnesium and cobalt efflux protein CorC
Membrane Transport	Cation transporters	Transport of Nickel and Cobalt	HoxN/HupN/NixA family nickel/cobalt transporter
Membrane Transport	Cation transporters	Copper Transport System	Copper resistance protein CopD
Membrane Transport	Cation transporters	Copper Transport System	Conserved membrane protein in copper uptake, YcnI
Membrane Transport	Cation transporters	Copper Transport System	Copper-translocating P-type ATPase (EC 3.6.3.4)
Membrane Transport	Cation transporters	Copper Transport System	Copper resistance protein CopC
Membrane Transport	Cation transporters	Copper Transport System	Repressor CsoR of the copZA operon
Membrane Transport	Uni- Sym- and Antiporters	Multi-subunit cation antiporter	Na(+) H(+) antiporter subunit F
Membrane Transport	Uni- Sym- and Antiporters	Multi-subunit cation antiporter	Na(+) H(+) antiporter subunit E
Membrane Transport	Uni- Sym- and Antiporters	Multi-subunit cation antiporter	Na(+) H(+) antiporter subunit B
Membrane Transport	Uni- Sym- and Antiporters	Multi-subunit cation antiporter	Na(+) H(+) antiporter subunit A
Membrane Transport	Uni- Sym- and Antiporters	Multi-subunit cation antiporter	Na(+) H(+) antiporter subunit C
Membrane Transport	Uni- Sym- and Antiporters	Multi-subunit cation antiporter	Na(+) H(+) antiporter subunit D
Membrane Transport	Uni- Sym- and Antiporters	Multi-subunit cation antiporter	Na(+) H(+) antiporter subunit G
Membrane Transport	Uni- Sym- and Antiporters	NhaA, NhaD and Sodium-dependent phosphate transporters	Na+/H+ antiporter NhaA type
Iron acquisition and metabolism	Iron acquisition and metabolism - no subcategory	Ferrous iron transporter EfeUOB, low-pH-induced	Ferrous iron transport peroxidase EfeB
Iron acquisition and metabolism	Iron acquisition and metabolism - no subcategory	Ferrous iron transporter EfeUOB, low-pH-induced	Ferrous iron transport permease EfeU
Iron acquisition and metabolism	Iron acquisition and metabolism - no subcategory	Ferrous iron transporter EfeUOB, low-pH-induced	Ferrous iron transport periplasmic protein EfeO, contains peptidase-M75 domain and (frequently) cupredoxin-like domain
RNA Metabolism	RNA processing and modification	Ribonuclease H	Ribonuclease HII (EC 3.1.26.4)
RNA Metabolism	RNA processing and modification	Ribonuclease H	Protein often found in Actinomycetes clustered with signal peptidase and/or RNaseHII
RNA Metabolism	RNA processing and modification	RNA 3'-terminal phosphate cyclase	RNA 3'-terminal phosphate cyclase (EC 6.5.1.4)
RNA Metabolism	RNA processing and modification	RNA processing and degradation, bacterial	Ribonuclease III (EC 3.1.26.3)
RNA Metabolism	RNA processing and modification	RNA processing and degradation, bacterial	Ribonuclease E (EC 3.1.26.12)
RNA Metabolism	RNA processing and modification	RNA processing and degradation, bacterial	3'-to-5' oligoribonuclease (orn)
RNA Metabolism	RNA processing and modification	tRNA processing	Ribonuclease Z (EC 3.1.26.11)
RNA Metabolism	RNA processing and modification	tRNA processing	Ribonuclease P protein component (EC 3.1.26.5)
RNA Metabolism	RNA processing and modification	tRNA processing	Ribonuclease D (EC 3.1.26.3)
RNA Metabolism	RNA processing and modification	tRNA processing	tRNA dimethylallyltransferase (EC 2.5.1.75)
RNA Metabolism	RNA processing and modification	tRNA processing	tRNA(Ile)-lysidine synthetase (EC 6.3.4.19)
RNA Metabolism	RNA processing and modification	tRNA processing	Ribonuclease PH (EC 2.7.7.56)
RNA Metabolism	RNA processing and modification	RNA methylation	16S rRNA (cytosine(967)-C(5))-methyltransferase (EC 2.1.1.176)
RNA Metabolism	RNA processing and modification	RNA methylation	SSU rRNA (adenine(1518)-N(6)/adenine(1519)-N(6))-dimethyltransferase (EC 2.1.1.182)
RNA Metabolism	RNA processing and modification	RNA methylation	16S rRNA (guanine(966)-N(2))-methyltransferase (EC 2.1.1.171)
RNA Metabolism	Transcription	Transcription initiation, bacterial sigma factors	RNA polymerase sigma-54 factor RpoN
RNA Metabolism	Transcription	Transcription initiation, bacterial sigma factors	RNA polymerase sigma factor RpoD
RNA Metabolism	Transcription	Transcription initiation, bacterial sigma factors	RNA polymerase sigma-70 factor
RNA Metabolism	Transcription	Transcription initiation, bacterial sigma factors	RNA polymerase sigma factor for flagellar operon
RNA Metabolism	Transcription	Transcription initiation, bacterial sigma factors	RNA polymerase sigma factor SigB
RNA Metabolism	Transcription	RNA polymerase bacterial	DNA-directed RNA polymerase alpha subunit (EC 2.7.7.6)
RNA Metabolism	Transcription	RNA polymerase bacterial	DNA-directed RNA polymerase beta' subunit (EC 2.7.7.6)
RNA Metabolism	Transcription	RNA polymerase bacterial	DNA-directed RNA polymerase omega subunit (EC 2.7.7.6)
RNA Metabolism	Transcription	RNA polymerase bacterial	DNA-directed RNA polymerase beta subunit (EC 2.7.7.6)
RNA Metabolism	Transcription	Transcription factors bacterial	Transcription termination protein NusB
RNA Metabolism	Transcription	Transcription factors bacterial	Transcription elongation factor GreA
RNA Metabolism	Transcription	Transcription factors bacterial	Transcription termination factor Rho
RNA Metabolism	Transcription	Transcription factors bacterial	Transcription antitermination protein NusG
RNA Metabolism	Transcription	Transcription factors bacterial	COG2740: Predicted nucleic-acid-binding protein implicated in transcription termination
RNA Metabolism	Transcription	Transcription factors bacterial	Transcription-repair coupling factor
RNA Metabolism	Transcription	Transcription factors bacterial	Transcription termination protein NusA
Nucleosides and Nucleotides	Pyrimidines	pyrimidine conversions	Nucleoside diphosphate kinase (EC 2.7.4.6)
Nucleosides and Nucleotides	Pyrimidines	pyrimidine conversions	Thymidylate kinase (EC 2.7.4.9)
Nucleosides and Nucleotides	Pyrimidines	pyrimidine conversions	Deoxycytidine triphosphate deaminase (EC 3.5.4.30) (dUMP-forming)
Nucleosides and Nucleotides	Pyrimidines	pyrimidine conversions	Thioredoxin reductase (EC 1.8.1.9)
Nucleosides and Nucleotides	Pyrimidines	pyrimidine conversions	Pyrimidine-nucleoside phosphorylase (EC 2.4.2.2)
Nucleosides and Nucleotides	Pyrimidines	pyrimidine conversions	Cytidylate kinase (EC 2.7.4.25)
Nucleosides and Nucleotides	Pyrimidines	pyrimidine conversions	Thymidine kinase (EC 2.7.1.21)
Nucleosides and Nucleotides	Pyrimidines	pyrimidine conversions	Purine nucleoside phosphorylase (EC 2.4.2.1)
Nucleosides and Nucleotides	Pyrimidines	pyrimidine conversions	5'-nucleotidase (EC 3.1.3.5)
Nucleosides and Nucleotides	Pyrimidines	pyrimidine conversions	Thymidylate synthase (EC 2.1.1.45)
Nucleosides and Nucleotides	Pyrimidines	pyrimidine conversions	Cytidine deaminase (EC 3.5.4.5)
Nucleosides and Nucleotides	Pyrimidines	pyrimidine conversions	Uridine kinase (EC 2.7.1.48)
Nucleosides and Nucleotides	Pyrimidines	pyrimidine conversions	Uracil phosphoribosyltransferase (EC 2.4.2.9)
Nucleosides and Nucleotides	Pyrimidines	pyrimidine conversions	CTP synthase (EC 6.3.4.2)
Nucleosides and Nucleotides	Purines	De Novo Purine Biosynthesis	Phosphoribosylamine--glycine ligase (EC 6.3.4.13)
Nucleosides and Nucleotides	Purines	De Novo Purine Biosynthesis	IMP cyclohydrolase (EC 3.5.4.10)
Nucleosides and Nucleotides	Purines	De Novo Purine Biosynthesis	Amidophosphoribosyltransferase (EC 2.4.2.14)
Nucleosides and Nucleotides	Purines	De Novo Purine Biosynthesis	Ribose-phosphate pyrophosphokinase (EC 2.7.6.1)
Nucleosides and Nucleotides	Purines	De Novo Purine Biosynthesis	Phosphoribosylaminoimidazole-succinocarboxamide synthase (EC 6.3.2.6)
Nucleosides and Nucleotides	Purines	De Novo Purine Biosynthesis	Phosphoribosylglycinamide formyltransferase (EC 2.1.2.2)
Nucleosides and Nucleotides	Purines	De Novo Purine Biosynthesis	Adenylosuccinate lyase (EC 4.3.2.2)
Nucleosides and Nucleotides	Purines	De Novo Purine Biosynthesis	Phosphoribosylformylglycinamidine cyclo-ligase (EC 6.3.3.1)
Nucleosides and Nucleotides	Purines	De Novo Purine Biosynthesis	Phosphoribosylaminoimidazolecarboxamide formyltransferase (EC 2.1.2.3)
Nucleosides and Nucleotides	Purines	De Novo Purine Biosynthesis	Phosphoribosylformylglycinamidine synthase, PurS subunit (EC 6.3.5.3)
Nucleosides and Nucleotides	Purines	De Novo Purine Biosynthesis	Phosphoribosylformylglycinamidine synthase, synthetase subunit (EC 6.3.5.3)
Nucleosides and Nucleotides	Purines	De Novo Purine Biosynthesis	Phosphoribosylformylglycinamidine synthase, glutamine amidotransferase subunit (EC 6.3.5.3)
Nucleosides and Nucleotides	Purines	Xanthine dehydrogenase subunits	Xanthine and CO dehydrogenases maturation factor, XdhC/CoxF family
Nucleosides and Nucleotides	Purines	Xanthine dehydrogenase subunits	Xanthine dehydrogenase, molybdenum binding subunit (EC 1.17.1.4)
Nucleosides and Nucleotides	Purines	Xanthine dehydrogenase subunits	Xanthine dehydrogenase, FAD binding subunit (EC 1.17.1.4)
Nucleosides and Nucleotides	Purines	Xanthine dehydrogenase subunits	Xanthine dehydrogenase iron-sulfur subunit (EC 1.17.1.4)
Nucleosides and Nucleotides	Purines	Xanthine Metabolism in Bacteria	Xanthine permease
Nucleosides and Nucleotides	Purines	A hypothetical coupled to de Novo Purine Biosynthesis	Phosphoribosylglycinamide formyltransferase (EC 2.1.2.2)
Nucleosides and Nucleotides	Purines	A hypothetical coupled to de Novo Purine Biosynthesis	IMP cyclohydrolase (EC 3.5.4.10)
Nucleosides and Nucleotides	Purines	A hypothetical coupled to de Novo Purine Biosynthesis	Phosphoribosylaminoimidazolecarboxamide formyltransferase (EC 2.1.2.3)
Nucleosides and Nucleotides	Purines	A hypothetical coupled to de Novo Purine Biosynthesis	FIG021574: Possible membrane protein related to de Novo purine biosynthesis
Nucleosides and Nucleotides	Purines	Purine Utilization	Periplasmic aromatic aldehyde oxidoreductase, FAD binding subunit YagS
Nucleosides and Nucleotides	Purines	Purine Utilization	Cytosine/purine/uracil/thiamine/allantoin permease family protein
Nucleosides and Nucleotides	Purines	Purine Utilization	Xanthine dehydrogenase iron-sulfur subunit (EC 1.17.1.4)
Nucleosides and Nucleotides	Purines	Purine Utilization	Xanthine/uracil/thiamine/ascorbate permease family protein
Nucleosides and Nucleotides	Purines	Purine Utilization	Xanthine and CO dehydrogenases maturation factor, XdhC/CoxF family
Nucleosides and Nucleotides	Purines	Purine Utilization	Xanthine dehydrogenase, FAD binding subunit (EC 1.17.1.4)
Nucleosides and Nucleotides	Purines	Purine Utilization	Xanthine dehydrogenase, molybdenum binding subunit (EC 1.17.1.4)
Nucleosides and Nucleotides	Purines	Purine Utilization	Xanthine permease
Nucleosides and Nucleotides	Purines	Purine Utilization	Guanine deaminase (EC 3.5.4.3)
Nucleosides and Nucleotides	Purines	GMP synthase	GMP synthase [glutamine-hydrolyzing], ATP pyrophosphatase subunit (EC 6.3.5.2)
Nucleosides and Nucleotides	Purines	GMP synthase	GMP synthase [glutamine-hydrolyzing], amidotransferase subunit (EC 6.3.5.2)
Nucleosides and Nucleotides	Purines	Purine conversions	Adenylosuccinate synthetase (EC 6.3.4.4)
Nucleosides and Nucleotides	Purines	Purine conversions	GMP synthase [glutamine-hydrolyzing], amidotransferase subunit (EC 6.3.5.2)
Nucleosides and Nucleotides	Purines	Purine conversions	Inosine-5'-monophosphate dehydrogenase (EC 1.1.1.205)
Nucleosides and Nucleotides	Purines	Purine conversions	Hypoxanthine-guanine phosphoribosyltransferase (EC 2.4.2.8)
Nucleosides and Nucleotides	Purines	Purine conversions	Adenylosuccinate lyase (EC 4.3.2.2)
Nucleosides and Nucleotides	Purines	Purine conversions	Polyphosphate kinase (EC 2.7.4.1)
Nucleosides and Nucleotides	Purines	Purine conversions	Adenine phosphoribosyltransferase (EC 2.4.2.7)
Nucleosides and Nucleotides	Purines	Purine conversions	Guanine deaminase (EC 3.5.4.3)
Nucleosides and Nucleotides	Purines	Purine conversions	Adenylate kinase (EC 2.7.4.3)
Nucleosides and Nucleotides	Purines	Purine conversions	Inosine-5'-monophosphate dehydrogenase, catalytic domain (EC 1.1.1.205)
Nucleosides and Nucleotides	Purines	Purine conversions	Inosine-uridine preferring nucleoside hydrolase (EC 3.2.2.1)
Nucleosides and Nucleotides	Purines	Purine conversions	Nucleoside diphosphate kinase (EC 2.7.4.6)
Nucleosides and Nucleotides	Purines	Purine conversions	Nucleotide pyrophosphatase (EC 3.6.1.9)
Nucleosides and Nucleotides	Purines	Purine conversions	Purine nucleoside phosphorylase (EC 2.4.2.1)
Nucleosides and Nucleotides	Purines	Purine conversions	GMP synthase [glutamine-hydrolyzing], ATP pyrophosphatase subunit (EC 6.3.5.2)
Nucleosides and Nucleotides	Purines	Purine conversions	5'-nucleotidase (EC 3.1.3.5)
Nucleosides and Nucleotides	Purines	Purine conversions	Adenosine deaminase (EC 3.5.4.4)
Nucleosides and Nucleotides	Purines	Purine conversions	Xanthine-guanine phosphoribosyltransferase (EC 2.4.2.22)
Nucleosides and Nucleotides	Purines	Purine conversions	Guanylate kinase (EC 2.7.4.8)
Nucleosides and Nucleotides	Nucleosides and Nucleotides - no subcategory	Ribonucleotide reduction	Glutaredoxin-like protein NrdH, required for reduction of Ribonucleotide reductase class Ib
Nucleosides and Nucleotides	Nucleosides and Nucleotides - no subcategory	Ribonucleotide reduction	Ribonucleotide reductase of class Ib (aerobic), alpha subunit (EC 1.17.4.1)
Nucleosides and Nucleotides	Nucleosides and Nucleotides - no subcategory	Ribonucleotide reduction	Ribonucleotide reduction protein NrdI
Nucleosides and Nucleotides	Nucleosides and Nucleotides - no subcategory	Ribonucleotide reduction	Ribonucleotide reductase transcriptional regulator NrdR
Nucleosides and Nucleotides	Nucleosides and Nucleotides - no subcategory	Ribonucleotide reduction	Ribonucleotide reductase of class Ib (aerobic), beta subunit (EC 1.17.4.1)
Nucleosides and Nucleotides	Nucleosides and Nucleotides - no subcategory	Hydantoin metabolism	N-carbamoyl-L-amino acid hydrolase (EC 3.5.1.87)
Nucleosides and Nucleotides	Nucleosides and Nucleotides - no subcategory	Hydantoin metabolism	D-hydantoinase (EC 3.5.2.2)
Nucleosides and Nucleotides	Nucleosides and Nucleotides - no subcategory	Hydantoin metabolism	Dihydropyrimidinase (EC 3.5.2.2)
Nucleosides and Nucleotides	Nucleosides and Nucleotides - no subcategory	Hydantoin metabolism	Deacetylases, including yeast histone deacetylase and acetoin utilization protein
Nucleosides and Nucleotides	Nucleosides and Nucleotides - no subcategory	Adenosyl nucleosidases	Purine nucleoside phosphorylase (EC 2.4.2.1)
Nucleosides and Nucleotides	Detoxification	Nucleoside triphosphate pyrophosphohydrolase MazG	Nucleoside triphosphate pyrophosphohydrolase MazG (EC 3.6.1.8)
Nucleosides and Nucleotides	Detoxification	Nudix proteins (nucleoside triphosphate hydrolases)	Nudix hydrolase family protein YffH
Nucleosides and Nucleotides	Detoxification	Nudix proteins (nucleoside triphosphate hydrolases)	Putative Nudix hydrolase YfcD (EC 3.6.-.-)
Nucleosides and Nucleotides	Detoxification	Nudix proteins (nucleoside triphosphate hydrolases)	Deoxyuridine 5'-triphosphate nucleotidohydrolase (EC 3.6.1.23)
Nucleosides and Nucleotides	Detoxification	Nudix proteins (nucleoside triphosphate hydrolases)	ADP-ribose pyrophosphatase (EC 3.6.1.13)
Nucleosides and Nucleotides	Detoxification	Housecleaning nucleoside triphosphate pyrophosphatases	Deoxyuridine 5'-triphosphate nucleotidohydrolase (EC 3.6.1.23)
Protein Metabolism	Protein folding	GroEL GroES	Heat shock protein GrpE
Protein Metabolism	Protein folding	GroEL GroES	Heat-inducible transcription repressor HrcA
Protein Metabolism	Protein folding	GroEL GroES	Chaperone protein DnaK
Protein Metabolism	Protein folding	GroEL GroES	Chaperone protein DnaJ
Protein Metabolism	Protein folding	GroEL GroES	Heat shock protein 60 family co-chaperone GroES
Protein Metabolism	Protein folding	GroEL GroES	Heat shock protein 60 family chaperone GroEL
Protein Metabolism	Protein folding	Protein chaperones	Heat shock protein GrpE
Protein Metabolism	Protein folding	Protein chaperones	HspR, transcriptional repressor of DnaK operon
Protein Metabolism	Protein folding	Protein chaperones	Chaperone protein DnaK
Protein Metabolism	Protein folding	Protein chaperones	Chaperone protein DnaJ
Protein Metabolism	Protein folding	Protein chaperones	ClpB protein
Protein Metabolism	Protein folding	Periplasmic disulfide interchange	Cytochrome c-type biogenesis protein CcdA (DsbD analog)
Protein Metabolism	Selenoproteins	Selenoprotein O	Selenoprotein O and cysteine-containing homologs
Protein Metabolism	Selenoproteins	Selenocysteine metabolism	L-seryl-tRNA(Sec) selenium transferase (EC 2.9.1.1)
Protein Metabolism	Selenoproteins	Selenocysteine metabolism	Selenocysteine-specific translation elongation factor
Protein Metabolism	Selenoproteins	Selenocysteine metabolism	Selenide,water dikinase (EC 2.7.9.3)
Protein Metabolism	Protein biosynthesis	tRNA aminoacylation, Val	Valyl-tRNA synthetase (EC 6.1.1.9)
Protein Metabolism	Protein biosynthesis	tRNA aminoacylation, Met	Methionyl-tRNA synthetase (EC 6.1.1.10)
Protein Metabolism	Protein biosynthesis	tRNA aminoacylation, Ile	Isoleucyl-tRNA synthetase (EC 6.1.1.5)
Protein Metabolism	Protein biosynthesis	tRNA aminoacylation, Arg	Arginyl-tRNA synthetase (EC 6.1.1.19)
Protein Metabolism	Protein biosynthesis	Translation initiation factors bacterial	Translation initiation factor 1
Protein Metabolism	Protein biosynthesis	Translation initiation factors bacterial	Methionyl-tRNA formyltransferase (EC 2.1.2.9)
Protein Metabolism	Protein biosynthesis	Translation initiation factors bacterial	Translation initiation factor 3
Protein Metabolism	Protein biosynthesis	Translation initiation factors bacterial	Translation initiation factor 2
Protein Metabolism	Protein biosynthesis	Translation initiation factors bacterial	Ribosome-binding factor A
Protein Metabolism	Protein biosynthesis	Ribosome SSU bacterial	SSU ribosomal protein S11p (S14e)
Protein Metabolism	Protein biosynthesis	Ribosome SSU bacterial	SSU ribosomal protein S1p
Protein Metabolism	Protein biosynthesis	Ribosome SSU bacterial	SSU ribosomal protein S6p
Protein Metabolism	Protein biosynthesis	Ribosome SSU bacterial	SSU ribosomal protein S15p (S13e)
Protein Metabolism	Protein biosynthesis	Ribosome SSU bacterial	SSU ribosomal protein S14p (S29e)
Protein Metabolism	Protein biosynthesis	Ribosome SSU bacterial	SSU ribosomal protein S5p (S2e)
Protein Metabolism	Protein biosynthesis	Ribosome SSU bacterial	SSU ribosomal protein S18p
Protein Metabolism	Protein biosynthesis	Ribosome SSU bacterial	SSU ribosomal protein S17p (S11e)
Protein Metabolism	Protein biosynthesis	Ribosome SSU bacterial	SSU ribosomal protein S20p
Protein Metabolism	Protein biosynthesis	Ribosome SSU bacterial	SSU ribosomal protein S12p (S23e)
Protein Metabolism	Protein biosynthesis	Ribosome SSU bacterial	SSU ribosomal protein S9p (S16e)
Protein Metabolism	Protein biosynthesis	Ribosome SSU bacterial	SSU ribosomal protein S8p (S15Ae)
Protein Metabolism	Protein biosynthesis	Ribosome SSU bacterial	SSU ribosomal protein S4p (S9e)
Protein Metabolism	Protein biosynthesis	Ribosome SSU bacterial	SSU ribosomal protein S19p (S15e)
Protein Metabolism	Protein biosynthesis	Ribosome SSU bacterial	SSU ribosomal protein S10p (S20e)
Protein Metabolism	Protein biosynthesis	Ribosome SSU bacterial	SSU ribosomal protein S16p
Protein Metabolism	Protein biosynthesis	Ribosome SSU bacterial	SSU ribosomal protein S3p (S3e)
Protein Metabolism	Protein biosynthesis	Ribosome SSU bacterial	SSU ribosomal protein S18p, zinc-independent
Protein Metabolism	Protein biosynthesis	Ribosome SSU bacterial	SSU ribosomal protein S7p (S5e)
Protein Metabolism	Protein biosynthesis	Ribosome SSU bacterial	SSU ribosomal protein S2p (SAe)
Protein Metabolism	Protein biosynthesis	Ribosome SSU bacterial	SSU ribosomal protein S14p (S29e), zinc-dependent
Protein Metabolism	Protein biosynthesis	Ribosome SSU bacterial	SSU ribosomal protein S13p (S18e)
Protein Metabolism	Protein biosynthesis	tRNA aminoacylation, Gly	Glycyl-tRNA synthetase (EC 6.1.1.14)
Protein Metabolism	Protein biosynthesis	tRNA aminoacylation, Ala	Alanyl-tRNA synthetase (EC 6.1.1.7)
Protein Metabolism	Protein biosynthesis	tRNA aminoacylation, Trp	Tryptophanyl-tRNA synthetase (EC 6.1.1.2)
Protein Metabolism	Protein biosynthesis	Ribosome biogenesis bacterial	16S rRNA processing protein RimM
Protein Metabolism	Protein biosynthesis	Ribosome biogenesis bacterial	Ribosomal-protein-S18p-alanine acetyltransferase (EC 2.3.1.-)
Protein Metabolism	Protein biosynthesis	Ribosome biogenesis bacterial	Ribosomal-protein-S5p-alanine acetyltransferase
Protein Metabolism	Protein biosynthesis	Ribosome biogenesis bacterial	SSU rRNA (adenine(1518)-N(6)/adenine(1519)-N(6))-dimethyltransferase (EC 2.1.1.182)
Protein Metabolism	Protein biosynthesis	Ribosome biogenesis bacterial	Ribonuclease E (EC 3.1.26.12)
Protein Metabolism	Protein biosynthesis	Ribosome LSU bacterial	LSU ribosomal protein L18p (L5e)
Protein Metabolism	Protein biosynthesis	Ribosome LSU bacterial	LSU ribosomal protein L11p (L12e)
Protein Metabolism	Protein biosynthesis	Ribosome LSU bacterial	LSU ribosomal protein L5p (L11e)
Protein Metabolism	Protein biosynthesis	Ribosome LSU bacterial	LSU ribosomal protein L23p (L23Ae)
Protein Metabolism	Protein biosynthesis	Ribosome LSU bacterial	LSU ribosomal protein L14p (L23e)
Protein Metabolism	Protein biosynthesis	Ribosome LSU bacterial	LSU ribosomal protein L31p, zinc-dependent
Protein Metabolism	Protein biosynthesis	Ribosome LSU bacterial	LSU ribosomal protein L2p (L8e)
Protein Metabolism	Protein biosynthesis	Ribosome LSU bacterial	LSU ribosomal protein L31p
Protein Metabolism	Protein biosynthesis	Ribosome LSU bacterial	LSU ribosomal protein L6p (L9e)
Protein Metabolism	Protein biosynthesis	Ribosome LSU bacterial	LSU ribosomal protein L21p
Protein Metabolism	Protein biosynthesis	Ribosome LSU bacterial	LSU ribosomal protein L24p (L26e)
Protein Metabolism	Protein biosynthesis	Ribosome LSU bacterial	LSU ribosomal protein L29p (L35e)
Protein Metabolism	Protein biosynthesis	Ribosome LSU bacterial	LSU ribosomal protein L30p (L7e)
Protein Metabolism	Protein biosynthesis	Ribosome LSU bacterial	LSU ribosomal protein L31p, zinc-independent
Protein Metabolism	Protein biosynthesis	Ribosome LSU bacterial	LSU ribosomal protein L1p (L10Ae)
Protein Metabolism	Protein biosynthesis	Ribosome LSU bacterial	LSU ribosomal protein L33p, zinc-dependent
Protein Metabolism	Protein biosynthesis	Ribosome LSU bacterial	LSU ribosomal protein L16p (L10e)
Protein Metabolism	Protein biosynthesis	Ribosome LSU bacterial	LSU ribosomal protein L25p
Protein Metabolism	Protein biosynthesis	Ribosome LSU bacterial	LSU ribosomal protein L3p (L3e)
Protein Metabolism	Protein biosynthesis	Ribosome LSU bacterial	LSU ribosomal protein L15p (L27Ae)
Protein Metabolism	Protein biosynthesis	Ribosome LSU bacterial	LSU ribosomal protein L33p, zinc-independent
Protein Metabolism	Protein biosynthesis	Ribosome LSU bacterial	LSU ribosomal protein L13p (L13Ae)
Protein Metabolism	Protein biosynthesis	Ribosome LSU bacterial	LSU ribosomal protein L22p (L17e)
Protein Metabolism	Protein biosynthesis	Ribosome LSU bacterial	LSU ribosomal protein L34p
Protein Metabolism	Protein biosynthesis	Ribosome LSU bacterial	LSU ribosomal protein L10p (P0)
Protein Metabolism	Protein biosynthesis	Ribosome LSU bacterial	LSU ribosomal protein L9p
Protein Metabolism	Protein biosynthesis	Ribosome LSU bacterial	LSU ribosomal protein L28p
Protein Metabolism	Protein biosynthesis	Ribosome LSU bacterial	LSU ribosomal protein L19p
Protein Metabolism	Protein biosynthesis	Ribosome LSU bacterial	LSU ribosomal protein L35p
Protein Metabolism	Protein biosynthesis	Ribosome LSU bacterial	LSU ribosomal protein L36p
Protein Metabolism	Protein biosynthesis	Ribosome LSU bacterial	LSU ribosomal protein L20p
Protein Metabolism	Protein biosynthesis	Ribosome LSU bacterial	LSU ribosomal protein L32p
Protein Metabolism	Protein biosynthesis	Ribosome LSU bacterial	LSU ribosomal protein L33p
Protein Metabolism	Protein biosynthesis	Ribosome LSU bacterial	LSU ribosomal protein L17p
Protein Metabolism	Protein biosynthesis	Ribosome LSU bacterial	LSU ribosomal protein L27p
Protein Metabolism	Protein biosynthesis	Ribosome LSU bacterial	LSU ribosomal protein L4p (L1e)
Protein Metabolism	Protein biosynthesis	Programmed frameshift	Peptide chain release factor 2
Protein Metabolism	Protein biosynthesis	tRNA aminoacylation, Cys	Cysteinyl-tRNA synthetase (EC 6.1.1.16)
Protein Metabolism	Protein biosynthesis	Translation termination factors bacterial	Ribosome recycling factor
Protein Metabolism	Protein biosynthesis	Translation termination factors bacterial	Peptidyl-tRNA hydrolase (EC 3.1.1.29)
Protein Metabolism	Protein biosynthesis	Translation termination factors bacterial	Peptide deformylase (EC 3.5.1.88)
Protein Metabolism	Protein biosynthesis	Translation termination factors bacterial	Hypothetical protein YaeJ with similarity to translation release factor
Protein Metabolism	Protein biosynthesis	Translation termination factors bacterial	Peptide chain release factor 3
Protein Metabolism	Protein biosynthesis	Translation termination factors bacterial	tmRNA-binding protein SmpB
Protein Metabolism	Protein biosynthesis	Translation termination factors bacterial	Peptide chain release factor 1
Protein Metabolism	Protein biosynthesis	Translation termination factors bacterial	Methionine aminopeptidase (EC 3.4.11.18)
Protein Metabolism	Protein biosynthesis	Translation termination factors bacterial	Peptide chain release factor 2
Protein Metabolism	Protein biosynthesis	tRNA aminoacylation, His	Histidyl-tRNA synthetase (EC 6.1.1.21)
Protein Metabolism	Protein biosynthesis	tRNA aminoacylation, Asp and Asn	Aspartyl-tRNA(Asn) synthetase (EC 6.1.1.23)
Protein Metabolism	Protein biosynthesis	tRNA aminoacylation, Asp and Asn	Aspartyl-tRNA(Asn) amidotransferase subunit C (EC 6.3.5.6)
Protein Metabolism	Protein biosynthesis	tRNA aminoacylation, Asp and Asn	Aspartyl-tRNA(Asn) amidotransferase subunit B (EC 6.3.5.6)
Protein Metabolism	Protein biosynthesis	tRNA aminoacylation, Asp and Asn	Aspartyl-tRNA synthetase (EC 6.1.1.12)
Protein Metabolism	Protein biosynthesis	tRNA aminoacylation, Asp and Asn	Aspartyl-tRNA(Asn) amidotransferase subunit A (EC 6.3.5.6)
Protein Metabolism	Protein biosynthesis	Translation elongation factors bacterial	Translation elongation factor G
Protein Metabolism	Protein biosynthesis	Translation elongation factors bacterial	Translation elongation factor LepA
Protein Metabolism	Protein biosynthesis	Translation elongation factors bacterial	Translation elongation factor Tu
Protein Metabolism	Protein biosynthesis	Translation elongation factors bacterial	Translation elongation factor Ts
Protein Metabolism	Protein biosynthesis	Translation elongation factors bacterial	Translation elongation factor P
Protein Metabolism	Protein biosynthesis	tRNAs	tRNA-Phe-GAA
Protein Metabolism	Protein biosynthesis	tRNAs	tRNA-Leu-CAG
Protein Metabolism	Protein biosynthesis	tRNAs	tRNA-Arg-ACG
Protein Metabolism	Protein biosynthesis	tRNAs	tRNA-Val-GAC
Protein Metabolism	Protein biosynthesis	tRNAs	tRNA-Leu-CAA
Protein Metabolism	Protein biosynthesis	tRNAs	tRNA-Leu-GAG
Protein Metabolism	Protein biosynthesis	tRNAs	tRNA-Ala-CGC
Protein Metabolism	Protein biosynthesis	tRNAs	tRNA-Arg-CCG
Protein Metabolism	Protein biosynthesis	tRNAs	tRNA-Ala-GGC
Protein Metabolism	Protein biosynthesis	tRNAs	tRNA-Pro-CGG
Protein Metabolism	Protein biosynthesis	tRNAs	tRNA-Gly-CCC
Protein Metabolism	Protein biosynthesis	tRNAs	tRNA-Cys-GCA
Protein Metabolism	Protein biosynthesis	tRNAs	tRNA-Val-CAC
Protein Metabolism	Protein biosynthesis	tRNAs	tRNA-Pro-GGG
Protein Metabolism	Protein biosynthesis	tRNAs	tRNA-Gly-GCC
Protein Metabolism	Protein biosynthesis	tRNAs	tRNA-Trp-CCA
Protein Metabolism	Protein biosynthesis	tRNAs	tRNA-Ser-CGA
Protein Metabolism	Protein biosynthesis	tRNAs	tRNA-Ser-GGA
Protein Metabolism	Protein biosynthesis	tRNA aminoacylation, Lys	Lysyl-tRNA synthetase (class II) (EC 6.1.1.6)
Protein Metabolism	Protein biosynthesis	tRNA aminoacylation, Thr	Threonyl-tRNA synthetase (EC 6.1.1.3)
Protein Metabolism	Protein biosynthesis	tRNA aminoacylation, Pro	Prolyl-tRNA synthetase (EC 6.1.1.15), bacterial type
Protein Metabolism	Protein biosynthesis	tRNA aminoacylation, Pro	Cys-tRNA(Pro) deacylase YbaK
Protein Metabolism	Protein biosynthesis	tRNA aminoacylation, Pro	tRNA proofreading protein STM4549
Protein Metabolism	Protein biosynthesis	Translation elongation factor G family	Translation elongation factor G
Protein Metabolism	Protein biosynthesis	tRNA aminoacylation, Glu and Gln	Glutamyl-tRNA(Gln) amidotransferase subunit A (EC 6.3.5.7)
Protein Metabolism	Protein biosynthesis	tRNA aminoacylation, Glu and Gln	Glutamyl-tRNA synthetase (EC 6.1.1.17)
Protein Metabolism	Protein biosynthesis	tRNA aminoacylation, Glu and Gln	Glutamyl-tRNA(Gln) amidotransferase subunit B (EC 6.3.5.7)
Protein Metabolism	Protein biosynthesis	tRNA aminoacylation, Glu and Gln	Glutamyl-tRNA(Gln) synthetase (EC 6.1.1.24)
Protein Metabolism	Protein biosynthesis	tRNA aminoacylation, Glu and Gln	Glutamyl-tRNA(Gln) amidotransferase subunit C (EC 6.3.5.7)
Protein Metabolism	Protein biosynthesis	tRNA aminoacylation, Ser	Seryl-tRNA synthetase (EC 6.1.1.11)
Protein Metabolism	Protein biosynthesis	tRNA aminoacylation, Tyr	Tyrosyl-tRNA synthetase (EC 6.1.1.1)
Protein Metabolism	Protein biosynthesis	tRNA aminoacylation, Leu	Leucyl-tRNA synthetase (EC 6.1.1.4)
Protein Metabolism	Protein biosynthesis	tRNA aminoacylation, Phe	Phenylalanyl-tRNA synthetase alpha chain (EC 6.1.1.20)
Protein Metabolism	Protein biosynthesis	tRNA aminoacylation, Phe	Phenylalanyl-tRNA synthetase beta chain (EC 6.1.1.20)
Protein Metabolism	Protein processing and modification	Signal peptidase	Signal peptidase I (EC 3.4.21.89)
Protein Metabolism	Protein processing and modification	Signal peptidase	Lipoprotein signal peptidase (EC 3.4.23.36)
Protein Metabolism	Protein processing and modification	G3E family of P-loop GTPases (metallocenter biosynthesis)	Urease accessory protein UreD
Protein Metabolism	Protein processing and modification	G3E family of P-loop GTPases (metallocenter biosynthesis)	Urease accessory protein UreF
Protein Metabolism	Protein processing and modification	G3E family of P-loop GTPases (metallocenter biosynthesis)	Urease beta subunit (EC 3.5.1.5)
Protein Metabolism	Protein processing and modification	G3E family of P-loop GTPases (metallocenter biosynthesis)	Urease accessory protein UreG
Protein Metabolism	Protein processing and modification	G3E family of P-loop GTPases (metallocenter biosynthesis)	Urease gamma subunit (EC 3.5.1.5)
Protein Metabolism	Protein processing and modification	G3E family of P-loop GTPases (metallocenter biosynthesis)	Urease alpha subunit (EC 3.5.1.5)
Protein Metabolism	Protein processing and modification	Ribosomal protein S5p acylation	SSU ribosomal protein S5p (S2e)
Protein Metabolism	Protein processing and modification	Ribosomal protein S5p acylation	Ribosomal-protein-S5p-alanine acetyltransferase
Protein Metabolism	Protein degradation	Aminopeptidases (EC 3.4.11.-)	Xaa-Pro aminopeptidase (EC 3.4.11.9)
Protein Metabolism	Protein degradation	Aminopeptidases (EC 3.4.11.-)	Membrane alanine aminopeptidase N (EC 3.4.11.2)
Protein Metabolism	Protein degradation	Aminopeptidases (EC 3.4.11.-)	Cytosol aminopeptidase PepA (EC 3.4.11.1)
Protein Metabolism	Protein degradation	Protein degradation	Leucyl/phenylalanyl-tRNA--protein transferase (EC 2.3.2.6)
Protein Metabolism	Protein degradation	Protein degradation	Dipeptidyl carboxypeptidase Dcp (EC 3.4.15.5)
Protein Metabolism	Protein degradation	Proteasome archaeal	Pup ligase PafA' paralog, possible component of postulated heterodimer PafA-PafA'
Protein Metabolism	Protein degradation	Proteasome archaeal	Proteasome subunit alpha (EC 3.4.25.1), bacterial
Protein Metabolism	Protein degradation	Proteasome archaeal	Prokaryotic ubiquitin-like protein Pup
Protein Metabolism	Protein degradation	Proteasome archaeal	Pup ligase PafA, possible component of postulated heterodimer PafA-PafA'
Protein Metabolism	Protein degradation	Proteasome archaeal	Proteasome subunit beta (EC 3.4.25.1), bacterial
Protein Metabolism	Protein degradation	Proteasome archaeal	Bacterial proteasome-activating AAA-ATPase (PAN)
Protein Metabolism	Protein degradation	Metallocarboxypeptidases (EC 3.4.17.-)	D-alanyl-D-alanine carboxypeptidase (EC 3.4.16.4)
Protein Metabolism	Protein degradation	Serine endopeptidase (EC 3.4.21.-)	Prolyl endopeptidase (EC 3.4.21.26)
Protein Metabolism	Protein degradation	Proteolysis in bacteria, ATP-dependent	DNA repair protein RadA
Protein Metabolism	Protein degradation	Proteolysis in bacteria, ATP-dependent	ATP-dependent Clp protease ATP-binding subunit ClpX
Protein Metabolism	Protein degradation	Proteolysis in bacteria, ATP-dependent	ATP-dependent Clp protease, ATP-binding subunit ClpC
Protein Metabolism	Protein degradation	Proteolysis in bacteria, ATP-dependent	ATP-dependent Clp protease proteolytic subunit (EC 3.4.21.92)
Protein Metabolism	Protein degradation	Proteolysis in bacteria, ATP-dependent	ClpB protein
Protein Metabolism	Protein degradation	Proteolysis in bacteria, ATP-dependent	ATP-dependent Clp protease adaptor protein ClpS
Protein Metabolism	Protein degradation	Omega peptidases (EC 3.4.19.-)	Acylamino-acid-releasing enzyme (EC 3.4.19.1)
Motility and Chemotaxis	Flagellar motility in Prokaryota	Flagellum in Campylobacter	Flagellar basal-body rod protein FlgC
Motility and Chemotaxis	Flagellar motility in Prokaryota	Flagellum in Campylobacter	Flagellin protein FlaA
Motility and Chemotaxis	Flagellar motility in Prokaryota	Flagellum in Campylobacter	Cell division protein FtsI [Peptidoglycan synthetase] (EC 2.4.1.129)
Motility and Chemotaxis	Flagellar motility in Prokaryota	Flagellum in Campylobacter	Flagellar hook-basal body complex protein FliE
Motility and Chemotaxis	Flagellar motility in Prokaryota	Flagellum in Campylobacter	Flagellar basal-body rod protein FlgB
Motility and Chemotaxis	Flagellar motility in Prokaryota	Flagellum	RNA polymerase sigma factor RpoD
Motility and Chemotaxis	Flagellar motility in Prokaryota	Flagellum	Flagellin protein FlaA
Motility and Chemotaxis	Flagellar motility in Prokaryota	Flagellum	Flagellar motor switch protein FliN
Motility and Chemotaxis	Flagellar motility in Prokaryota	Flagellum	Flagellar hook-associated protein FlgK
Motility and Chemotaxis	Flagellar motility in Prokaryota	Flagellum	Flagellar assembly protein FliH
Motility and Chemotaxis	Flagellar motility in Prokaryota	Flagellum	Flagellar biosynthesis protein FliR
Motility and Chemotaxis	Flagellar motility in Prokaryota	Flagellum	RNA polymerase sigma-54 factor RpoN
Motility and Chemotaxis	Flagellar motility in Prokaryota	Flagellum	Flagellar motor rotation protein MotB
Motility and Chemotaxis	Flagellar motility in Prokaryota	Flagellum	Flagellar biosynthesis protein FliP
Motility and Chemotaxis	Flagellar motility in Prokaryota	Flagellum	Flagellar hook-associated protein FlgL
Motility and Chemotaxis	Flagellar motility in Prokaryota	Flagellum	Flagellar hook protein FlgE
Motility and Chemotaxis	Flagellar motility in Prokaryota	Flagellum	Flagellum-specific ATP synthase FliI
Motility and Chemotaxis	Flagellar motility in Prokaryota	Flagellum	Flagellar M-ring protein FliF
Motility and Chemotaxis	Flagellar motility in Prokaryota	Flagellum	Flagellar biosynthesis protein FlhA
Motility and Chemotaxis	Flagellar motility in Prokaryota	Flagellum	Flagellar biosynthesis protein FliQ
Motility and Chemotaxis	Flagellar motility in Prokaryota	Flagellum	Flagellar basal-body rod modification protein FlgD
Motility and Chemotaxis	Flagellar motility in Prokaryota	Flagellum	Flagellar motor switch protein FliM
Motility and Chemotaxis	Flagellar motility in Prokaryota	Flagellum	Flagellar basal-body rod protein FlgC
Motility and Chemotaxis	Flagellar motility in Prokaryota	Flagellum	Flagellar biosynthesis protein FlhB
Motility and Chemotaxis	Flagellar motility in Prokaryota	Flagellum	Flagellar motor switch protein FliG
Motility and Chemotaxis	Flagellar motility in Prokaryota	Flagellum	Flagellar motor rotation protein MotA
Motility and Chemotaxis	Flagellar motility in Prokaryota	Flagellum	Flagellar hook-basal body complex protein FliE
Motility and Chemotaxis	Flagellar motility in Prokaryota	Flagellum	Flagellar basal-body rod protein FlgB
Motility and Chemotaxis	Flagellar motility in Prokaryota	Flagellum	Flagellar biosynthesis protein FliO
Motility and Chemotaxis	Flagellar motility in Prokaryota	Flagellum	Flagellar biosynthesis protein FliS
Motility and Chemotaxis	Flagellar motility in Prokaryota	Flagellum	Flagellar protein FlbD
Motility and Chemotaxis	Flagellar motility in Prokaryota	Flagellum	RNA polymerase sigma factor for flagellar operon
Regulation and Cell signaling	Regulation and Cell signaling - no subcategory	cAMP signaling in bacteria	cAMP-binding proteins - catabolite gene activator and regulatory subunit of cAMP-dependent protein kinases
Regulation and Cell signaling	Regulation and Cell signaling - no subcategory	cAMP signaling in bacteria	ATP-dependent Clp protease proteolytic subunit (EC 3.4.21.92)
Regulation and Cell signaling	Regulation and Cell signaling - no subcategory	cAMP signaling in bacteria	Adenylate cyclase (EC 4.6.1.1)
Regulation and Cell signaling	Regulation and Cell signaling - no subcategory	cAMP signaling in bacteria	Adenine phosphoribosyltransferase (EC 2.4.2.7)
Regulation and Cell signaling	Regulation and Cell signaling - no subcategory	cAMP signaling in bacteria	3',5'-cyclic-nucleotide phosphodiesterase (EC 3.1.4.17)
Regulation and Cell signaling	Regulation and Cell signaling - no subcategory	LysR-family proteins in Escherichia coli	Cys regulon transcriptional activator CysB
Regulation and Cell signaling	Regulation and Cell signaling - no subcategory	WhiB and WhiB-type regulatory proteins	WhiB-like transcription regulator
Regulation and Cell signaling	Regulation and Cell signaling - no subcategory	WhiB and WhiB-type regulatory proteins	Sporulation regulatory protein WhiD
Regulation and Cell signaling	Regulation and Cell signaling - no subcategory	WhiB and WhiB-type regulatory proteins	Sporulation regulatory protein WhiB
Regulation and Cell signaling	Regulation and Cell signaling - no subcategory	Stringent Response, (p)ppGpp metabolism	GTP pyrophosphokinase (EC 2.7.6.5), (p)ppGpp synthetase II
Regulation and Cell signaling	Regulation and Cell signaling - no subcategory	Stringent Response, (p)ppGpp metabolism	Guanosine-3',5'-bis(diphosphate) 3'-pyrophosphohydrolase (EC 3.1.7.2)
Regulation and Cell signaling	Programmed Cell Death and Toxin-antitoxin Systems	Possible new toxin-antitoxin system including DivIC	FIG004853: possible toxin to DivIC
Regulation and Cell signaling	Programmed Cell Death and Toxin-antitoxin Systems	Possible new toxin-antitoxin system including DivIC	Cell division protein DivIC (FtsB), stabilizes FtsL against RasP cleavage
Regulation and Cell signaling	Programmed Cell Death and Toxin-antitoxin Systems	Murein hydrolase regulation and cell death	LrgA-associated membrane protein LrgB
Regulation and Cell signaling	Programmed Cell Death and Toxin-antitoxin Systems	Murein hydrolase regulation and cell death	Antiholin-like protein LrgA
Regulation and Cell signaling	Programmed Cell Death and Toxin-antitoxin Systems	Murein hydrolase regulation and cell death	Cytidine deaminase (EC 3.5.4.5)
Regulation and Cell signaling	Programmed Cell Death and Toxin-antitoxin Systems	Toxin-antitoxin replicon stabilization systems	YoeB toxin protein
Regulation and Cell signaling	Programmed Cell Death and Toxin-antitoxin Systems	Toxin-antitoxin replicon stabilization systems	YefM protein (antitoxin to YoeB)
Secondary Metabolism	Hydrocarbons	Alkane synthesis in bacteria 2	NAD(P)H steroid dehydrogenase-like protein in alkane synthesis cluster
Secondary Metabolism	Hydrocarbons	Alkane synthesis in bacteria 2	3-oxoacyl-[ACP] synthase III in alkane synthesis cluster
Secondary Metabolism	Hydrocarbons	Alkane synthesis in bacteria 2	AMP-dependent synthetase/ligase in alkane synthesis cluster
Secondary Metabolism	Hydrocarbons	Alkane synthesis in bacteria 2	Haloalkane dehalogenase-like protein
Secondary Metabolism	Plant Hormones	Auxin biosynthesis	Tryptophan synthase alpha chain (EC 4.2.1.20)
Secondary Metabolism	Plant Hormones	Auxin biosynthesis	Anthranilate phosphoribosyltransferase (EC 2.4.2.18)
Secondary Metabolism	Plant Hormones	Auxin biosynthesis	Tryptophan synthase beta chain (EC 4.2.1.20)
Secondary Metabolism	Plant Hormones	Auxin biosynthesis	Monoamine oxidase (1.4.3.4)
DNA Metabolism	DNA repair	DNA repair, UvrABC system	Excinuclease ABC subunit C
DNA Metabolism	DNA repair	DNA repair, UvrABC system	Excinuclease ABC subunit A paralog of unknown function
DNA Metabolism	DNA repair	DNA repair, UvrABC system	Excinuclease ABC subunit A
DNA Metabolism	DNA repair	DNA repair, UvrABC system	Excinuclease ABC subunit B
DNA Metabolism	DNA repair	DNA repair, bacterial photolyase	Deoxyribodipyrimidine photolyase (EC 4.1.99.3)
DNA Metabolism	DNA repair	DNA repair, bacterial DinG and relatives	DinG family ATP-dependent helicase YoaA
DNA Metabolism	DNA repair	RecA and RecX	RecA protein
DNA Metabolism	DNA repair	RecA and RecX	Regulatory protein RecX
DNA Metabolism	DNA repair	DNA repair system including RecA, MutS and a hypothetical protein	RecA protein
DNA Metabolism	DNA repair	DNA repair system including RecA, MutS and a hypothetical protein	Regulatory protein RecX
DNA Metabolism	DNA repair	DNA repair, bacterial	Exodeoxyribonuclease VII large subunit (EC 3.1.11.6)
DNA Metabolism	DNA repair	DNA repair, bacterial	DNA repair protein RadA
DNA Metabolism	DNA repair	DNA repair, bacterial	ADA regulatory protein
DNA Metabolism	DNA repair	DNA repair, bacterial	SOS-response repressor and protease LexA (EC 3.4.21.88)
DNA Metabolism	DNA repair	DNA repair, bacterial	DNA repair protein RecN
DNA Metabolism	DNA repair	DNA repair, bacterial	DNA recombination protein RmuC
DNA Metabolism	DNA repair	DNA repair, bacterial	A/G-specific adenine glycosylase (EC 3.2.2.-)
DNA Metabolism	DNA repair	DNA repair, bacterial	DNA polymerase IV (EC 2.7.7.7)
DNA Metabolism	DNA repair	DNA repair, bacterial	Very-short-patch mismatch repair endonuclease (G-T specific)
DNA Metabolism	DNA repair	DNA repair, bacterial	Single-stranded DNA-binding protein
DNA Metabolism	DNA repair	DNA repair, bacterial	Methylated-DNA--protein-cysteine methyltransferase (EC 2.1.1.63)
DNA Metabolism	DNA repair	DNA repair, bacterial	RecA protein
DNA Metabolism	DNA repair	DNA repair, bacterial	Exodeoxyribonuclease III (EC 3.1.11.2)
DNA Metabolism	DNA repair	DNA repair, bacterial	Exodeoxyribonuclease VII small subunit (EC 3.1.11.6)
DNA Metabolism	DNA repair	DNA repair, bacterial RecFOR pathway	ATP-dependent DNA helicase RecQ
DNA Metabolism	DNA repair	DNA repair, bacterial RecFOR pathway	Single-stranded DNA-binding protein
DNA Metabolism	DNA repair	DNA repair, bacterial RecFOR pathway	Recombination protein RecR
DNA Metabolism	DNA repair	DNA repair, bacterial RecFOR pathway	RecA protein
DNA Metabolism	DNA repair	DNA repair, bacterial RecFOR pathway	DNA recombination and repair protein RecO
DNA Metabolism	DNA repair	DNA repair, bacterial RecFOR pathway	DNA recombination and repair protein RecF
DNA Metabolism	DNA repair	DNA repair, bacterial RecBCD pathway	Exodeoxyribonuclease V beta chain (EC 3.1.11.5)
DNA Metabolism	DNA repair	DNA repair, bacterial RecBCD pathway	Exodeoxyribonuclease V gamma chain (EC 3.1.11.5)
DNA Metabolism	DNA repair	DNA repair, bacterial RecBCD pathway	ATP-dependent DNA helicase SCO5183
DNA Metabolism	DNA repair	DNA repair, bacterial RecBCD pathway	Exodeoxyribonuclease V alpha chain (EC 3.1.11.5)
DNA Metabolism	DNA repair	DNA repair, bacterial RecBCD pathway	ATP-dependent DNA helicase SCO5184
DNA Metabolism	DNA repair	Nonhomologous End-Joining in Bacteria	ATP-dependent DNA ligase (EC 6.5.1.1) LigC
DNA Metabolism	DNA repair	Nonhomologous End-Joining in Bacteria	Ku domain protein
DNA Metabolism	DNA repair	Nonhomologous End-Joining in Bacteria	ATP-dependent DNA ligase (EC 6.5.1.1) clustered with Ku protein, LigD
DNA Metabolism	DNA repair	DNA Repair Base Excision	ATP-dependent DNA ligase (EC 6.5.1.1) LigC
DNA Metabolism	DNA repair	DNA Repair Base Excision	DNA-3-methyladenine glycosylase II (EC 3.2.2.21)
DNA Metabolism	DNA repair	DNA Repair Base Excision	DNA-3-methyladenine glycosylase (EC 3.2.2.20)
DNA Metabolism	DNA repair	DNA Repair Base Excision	Formamidopyrimidine-DNA glycosylase (EC 3.2.2.23)
DNA Metabolism	DNA repair	DNA Repair Base Excision	Ku domain protein
DNA Metabolism	DNA repair	DNA Repair Base Excision	Endonuclease VIII
DNA Metabolism	DNA repair	DNA Repair Base Excision	ATP-dependent DNA ligase (EC 6.5.1.1) clustered with Ku protein, LigD
DNA Metabolism	DNA repair	DNA Repair Base Excision	Endonuclease III (EC 4.2.99.18)
DNA Metabolism	DNA repair	DNA Repair Base Excision	ATP-dependent DNA ligase (EC 6.5.1.1)
DNA Metabolism	DNA repair	DNA Repair Base Excision	DNA polymerase I (EC 2.7.7.7)
DNA Metabolism	DNA Metabolism - no subcategory	Type I Restriction-Modification	Type I restriction-modification system, restriction subunit R (EC 3.1.21.3)
DNA Metabolism	DNA Metabolism - no subcategory	Type I Restriction-Modification	Type I restriction-modification system, DNA-methyltransferase subunit M (EC 2.1.1.72)
DNA Metabolism	DNA Metabolism - no subcategory	Restriction-Modification System	Type I restriction-modification system, restriction subunit R (EC 3.1.21.3)
DNA Metabolism	DNA Metabolism - no subcategory	Restriction-Modification System	Type I restriction-modification system, DNA-methyltransferase subunit M (EC 2.1.1.72)
DNA Metabolism	DNA Metabolism - no subcategory	DNA ligases	ATP-dependent DNA ligase (EC 6.5.1.1) LigC
DNA Metabolism	DNA Metabolism - no subcategory	DNA ligases	ATP-dependent DNA ligase (EC 6.5.1.1)
DNA Metabolism	DNA Metabolism - no subcategory	DNA ligases	Ku domain protein
DNA Metabolism	DNA Metabolism - no subcategory	DNA ligases	ATP-dependent DNA ligase (EC 6.5.1.1) clustered with Ku protein, LigD
DNA Metabolism	DNA Metabolism - no subcategory	DNA structural proteins, bacterial	Chromosome partition protein smc
DNA Metabolism	DNA Metabolism - no subcategory	DNA structural proteins, bacterial	DNA-binding protein HU-alpha
DNA Metabolism	DNA Metabolism - no subcategory	DNA structural proteins, bacterial	DNA-binding protein HU
DNA Metabolism	DNA replication	DNA topoisomerases, Type I, ATP-independent	DNA topoisomerase I (EC 5.99.1.2)
DNA Metabolism	DNA replication	DNA topoisomerases, Type I, ATP-independent	DNA topoisomerase IB (poxvirus type) (EC 5.99.1.2)
DNA Metabolism	DNA replication	DNA replication strays	Error-prone repair homolog of DNA polymerase III alpha subunit (EC 2.7.7.7)
DNA Metabolism	DNA replication	DNA replication strays	DNA polymerase I 5'-3' exonuclease domain
DNA Metabolism	DNA replication	DNA replication strays	DNA polymerase III epsilon subunit-related protein MSMEG4261
DNA Metabolism	DNA replication	DNA topoisomerases, Type II, ATP-dependent	DNA gyrase subunit B (EC 5.99.1.3)
DNA Metabolism	DNA replication	DNA topoisomerases, Type II, ATP-dependent	DNA gyrase subunit A (EC 5.99.1.3)
DNA Metabolism	DNA replication	DNA topoisomerases, Type II, ATP-dependent	Topoisomerase IV subunit B (EC 5.99.1.-)
DNA Metabolism	DNA replication	DNA topoisomerases, Type II, ATP-dependent	Topoisomerase IV subunit A (EC 5.99.1.-)
DNA Metabolism	DNA uptake, competence	DNA processing cluster	Recombination protein RecR
DNA Metabolism	DNA uptake, competence	DNA processing cluster	DNA polymerase III subunits gamma and tau (EC 2.7.7.7)
Fatty Acids, Lipids, and Isoprenoids	Phospholipids	Glycerolipid and Glycerophospholipid Metabolism in Bacteria	Alcohol dehydrogenase (EC 1.1.1.1)
Fatty Acids, Lipids, and Isoprenoids	Phospholipids	Glycerolipid and Glycerophospholipid Metabolism in Bacteria	Glycerol-3-phosphate dehydrogenase (EC 1.1.5.3)
Fatty Acids, Lipids, and Isoprenoids	Phospholipids	Glycerolipid and Glycerophospholipid Metabolism in Bacteria	CDP-diacylglycerol--glycerol-3-phosphate 3-phosphatidyltransferase (EC 2.7.8.5)
Fatty Acids, Lipids, and Isoprenoids	Phospholipids	Glycerolipid and Glycerophospholipid Metabolism in Bacteria	Glycerol-3-phosphate dehydrogenase [NAD(P)+] (EC 1.1.1.94)
Fatty Acids, Lipids, and Isoprenoids	Phospholipids	Glycerolipid and Glycerophospholipid Metabolism in Bacteria	Glycerol kinase (EC 2.7.1.30)
Fatty Acids, Lipids, and Isoprenoids	Phospholipids	Glycerolipid and Glycerophospholipid Metabolism in Bacteria	Aldehyde dehydrogenase (EC 1.2.1.3)
Fatty Acids, Lipids, and Isoprenoids	Phospholipids	Glycerolipid and Glycerophospholipid Metabolism in Bacteria	Phosphatidate cytidylyltransferase (EC 2.7.7.41)
Fatty Acids, Lipids, and Isoprenoids	Phospholipids	Glycerolipid and Glycerophospholipid Metabolism in Bacteria	Acyl carrier protein
Fatty Acids, Lipids, and Isoprenoids	Phospholipids	Glycerolipid and Glycerophospholipid Metabolism in Bacteria	Glycerate kinase (EC 2.7.1.31)
Fatty Acids, Lipids, and Isoprenoids	Triacylglycerols	Triacylglycerol metabolism	Monoglyceride lipase (EC 3.1.1.23)
Fatty Acids, Lipids, and Isoprenoids	Triacylglycerols	Triacylglycerol metabolism	Triacylglycerol lipase precursor (EC 3.1.1.3)
Fatty Acids, Lipids, and Isoprenoids	Triacylglycerols	Triacylglycerol metabolism	Lysophospholipase (EC 3.1.1.5)
Fatty Acids, Lipids, and Isoprenoids	Fatty acids	Fatty Acid Biosynthesis FASII	3-oxoacyl-[acyl-carrier protein] reductase (EC 1.1.1.100)
Fatty Acids, Lipids, and Isoprenoids	Fatty acids	Fatty Acid Biosynthesis FASII	Acetyl-coenzyme A carboxyl transferase alpha chain (EC 6.4.1.2)
Fatty Acids, Lipids, and Isoprenoids	Fatty acids	Fatty Acid Biosynthesis FASII	Enoyl-[acyl-carrier-protein] reductase [NADH] (EC 1.3.1.9)
Fatty Acids, Lipids, and Isoprenoids	Fatty acids	Fatty Acid Biosynthesis FASII	Biotin carboxyl carrier protein of acetyl-CoA carboxylase
Fatty Acids, Lipids, and Isoprenoids	Fatty acids	Fatty Acid Biosynthesis FASII	Biotin carboxylase of acetyl-CoA carboxylase (EC 6.3.4.14)
Fatty Acids, Lipids, and Isoprenoids	Fatty acids	Fatty Acid Biosynthesis FASII	Acetyl-coenzyme A carboxyl transferase beta chain (EC 6.4.1.2)
Fatty Acids, Lipids, and Isoprenoids	Fatty acids	Fatty Acid Biosynthesis FASII	Acyl carrier protein
Fatty Acids, Lipids, and Isoprenoids	Fatty acids	Fatty Acid Biosynthesis FASII	Malonyl CoA-acyl carrier protein transacylase (EC 2.3.1.39)
Fatty Acids, Lipids, and Isoprenoids	Fatty acids	Fatty Acid Biosynthesis FASII	Enoyl-[acyl-carrier-protein] reductase [NADPH] (EC 1.3.1.10)
Fatty Acids, Lipids, and Isoprenoids	Fatty acids	Fatty acid metabolism cluster	3-hydroxybutyryl-CoA epimerase (EC 5.1.2.3)
Fatty Acids, Lipids, and Isoprenoids	Fatty acids	Fatty acid metabolism cluster	Long-chain-fatty-acid--CoA ligase (EC 6.2.1.3)
Fatty Acids, Lipids, and Isoprenoids	Fatty acids	Fatty acid metabolism cluster	Enoyl-CoA hydratase (EC 4.2.1.17)
Fatty Acids, Lipids, and Isoprenoids	Fatty acids	Fatty acid metabolism cluster	3-ketoacyl-CoA thiolase (EC 2.3.1.16)
Fatty Acids, Lipids, and Isoprenoids	Fatty acids	Fatty acid metabolism cluster	3-hydroxyacyl-CoA dehydrogenase (EC 1.1.1.35)
Fatty Acids, Lipids, and Isoprenoids	Fatty acids	Acyl-CoA thioesterase II	Acyl-CoA thioesterase II (EC 3.1.2.-)
Fatty Acids, Lipids, and Isoprenoids	Fatty Acids, Lipids, and Isoprenoids - no subcategory	Polyhydroxybutyrate metabolism	3-hydroxybutyryl-CoA epimerase (EC 5.1.2.3)
Fatty Acids, Lipids, and Isoprenoids	Fatty Acids, Lipids, and Isoprenoids - no subcategory	Polyhydroxybutyrate metabolism	Enoyl-CoA hydratase (EC 4.2.1.17)
Fatty Acids, Lipids, and Isoprenoids	Fatty Acids, Lipids, and Isoprenoids - no subcategory	Polyhydroxybutyrate metabolism	3-ketoacyl-CoA thiolase (EC 2.3.1.16)
Fatty Acids, Lipids, and Isoprenoids	Fatty Acids, Lipids, and Isoprenoids - no subcategory	Polyhydroxybutyrate metabolism	3-hydroxybutyryl-CoA dehydrogenase (EC 1.1.1.157)
Fatty Acids, Lipids, and Isoprenoids	Fatty Acids, Lipids, and Isoprenoids - no subcategory	Polyhydroxybutyrate metabolism	3-hydroxyacyl-CoA dehydrogenase (EC 1.1.1.35)
Fatty Acids, Lipids, and Isoprenoids	Fatty Acids, Lipids, and Isoprenoids - no subcategory	Polyhydroxybutyrate metabolism	Acetyl-CoA acetyltransferase (EC 2.3.1.9)
Fatty Acids, Lipids, and Isoprenoids	Isoprenoids	Nonmevalonate Branch of Isoprenoid Biosynthesis	1-deoxy-D-xylulose 5-phosphate reductoisomerase (EC 1.1.1.267)
Fatty Acids, Lipids, and Isoprenoids	Isoprenoids	Nonmevalonate Branch of Isoprenoid Biosynthesis	4-diphosphocytidyl-2-C-methyl-D-erythritol kinase (EC 2.7.1.148)
Fatty Acids, Lipids, and Isoprenoids	Isoprenoids	Nonmevalonate Branch of Isoprenoid Biosynthesis	2-C-methyl-D-erythritol 2,4-cyclodiphosphate synthase (EC 4.6.1.12)
Fatty Acids, Lipids, and Isoprenoids	Isoprenoids	Nonmevalonate Branch of Isoprenoid Biosynthesis	2-C-methyl-D-erythritol 4-phosphate cytidylyltransferase (EC 2.7.7.60)
Fatty Acids, Lipids, and Isoprenoids	Isoprenoids	Nonmevalonate Branch of Isoprenoid Biosynthesis	1-deoxy-D-xylulose 5-phosphate synthase (EC 2.2.1.7)
Nitrogen Metabolism	Nitrogen Metabolism - no subcategory	Cyanate hydrolysis	Cyanate hydratase (EC 4.2.1.104)
Nitrogen Metabolism	Nitrogen Metabolism - no subcategory	Nitrate and nitrite ammonification	Nitrate/nitrite transporter
Nitrogen Metabolism	Nitrogen Metabolism - no subcategory	Nitrate and nitrite ammonification	Nitrite reductase [NAD(P)H] small subunit (EC 1.7.1.4)
Nitrogen Metabolism	Nitrogen Metabolism - no subcategory	Nitrate and nitrite ammonification	Nitrite reductase [NAD(P)H] large subunit (EC 1.7.1.4)
Nitrogen Metabolism	Nitrogen Metabolism - no subcategory	Ammonia assimilation	Nitrogen regulatory protein P-II
Nitrogen Metabolism	Nitrogen Metabolism - no subcategory	Ammonia assimilation	Glutamate-ammonia-ligase adenylyltransferase (EC 2.7.7.42)
Nitrogen Metabolism	Nitrogen Metabolism - no subcategory	Ammonia assimilation	Ammonium transporter
Nitrogen Metabolism	Nitrogen Metabolism - no subcategory	Ammonia assimilation	Glutamate synthase [NADPH] large chain (EC 1.4.1.13)
Nitrogen Metabolism	Nitrogen Metabolism - no subcategory	Ammonia assimilation	Glutamine synthetase type I (EC 6.3.1.2)
Nitrogen Metabolism	Nitrogen Metabolism - no subcategory	Ammonia assimilation	[Protein-PII] uridylyltransferase (EC 2.7.7.59)
Nitrogen Metabolism	Nitrogen Metabolism - no subcategory	Ammonia assimilation	Glutamate synthase [NADPH] small chain (EC 1.4.1.13)
Nitrogen Metabolism	Nitrogen Metabolism - no subcategory	Ammonia assimilation	Glutamine synthetase type III, GlnN (EC 6.3.1.2)
Dormancy and Sporulation	Dormancy and Sporulation - no subcategory	Persister Cells	Cell division inhibitor
Dormancy and Sporulation	Dormancy and Sporulation - no subcategory	Sporulation-associated proteins with broader functions	Peptidyl-tRNA hydrolase (EC 3.1.1.29)
Respiration	ATP synthases	F0F1-type ATP synthase	ATP synthase F0 sector subunit c (EC 3.6.3.14)
Respiration	ATP synthases	F0F1-type ATP synthase	ATP synthase delta chain (EC 3.6.3.14)
Respiration	ATP synthases	F0F1-type ATP synthase	ATP synthase protein I
Respiration	ATP synthases	F0F1-type ATP synthase	ATP synthase beta chain (EC 3.6.3.14)
Respiration	ATP synthases	F0F1-type ATP synthase	ATP synthase gamma chain (EC 3.6.3.14)
Respiration	ATP synthases	F0F1-type ATP synthase	FIG048548: ATP synthase protein I2
Respiration	ATP synthases	F0F1-type ATP synthase	ATP synthase F0 sector subunit b (EC 3.6.3.14)
Respiration	ATP synthases	F0F1-type ATP synthase	ATP synthase F0 sector subunit a (EC 3.6.3.14)
Respiration	ATP synthases	F0F1-type ATP synthase	ATP synthase alpha chain (EC 3.6.3.14)
Respiration	ATP synthases	F0F1-type ATP synthase	ATP synthase epsilon chain (EC 3.6.3.14)
Respiration	Electron accepting reactions	Terminal cytochrome d ubiquinol oxidases	Cytochrome d ubiquinol oxidase subunit I (EC 1.10.3.-)
Respiration	Electron accepting reactions	Terminal cytochrome d ubiquinol oxidases	Cytochrome d ubiquinol oxidase subunit II (EC 1.10.3.-)
Respiration	Electron accepting reactions	Terminal cytochrome C oxidases	Cytochrome c oxidase polypeptide III (EC 1.9.3.1)
Respiration	Electron accepting reactions	Terminal cytochrome C oxidases	Cytochrome c oxidase polypeptide I (EC 1.9.3.1)
Respiration	Electron accepting reactions	Terminal cytochrome C oxidases	Cytochrome c oxidase polypeptide II (EC 1.9.3.1)
Respiration	Electron accepting reactions	Anaerobic respiratory reductases	Vanillate O-demethylase oxidoreductase (EC 1.14.13.-)
Respiration	Electron accepting reactions	Anaerobic respiratory reductases	Flavodoxin reductases (ferredoxin-NADPH reductases) family 1
Respiration	Electron accepting reactions	Anaerobic respiratory reductases	Ferredoxin reductase
Respiration	Electron accepting reactions	Terminal cytochrome oxidases	Cytochrome d ubiquinol oxidase subunit I (EC 1.10.3.-)
Respiration	Electron accepting reactions	Terminal cytochrome oxidases	Cytochrome d ubiquinol oxidase subunit II (EC 1.10.3.-)
Respiration	Electron donating reactions	Respiratory Complex I	NADH-ubiquinone oxidoreductase chain K (EC 1.6.5.3)
Respiration	Electron donating reactions	Respiratory Complex I	NADH-ubiquinone oxidoreductase chain L (EC 1.6.5.3)
Respiration	Electron donating reactions	Respiratory Complex I	NADH-ubiquinone oxidoreductase chain I (EC 1.6.5.3)
Respiration	Electron donating reactions	Respiratory Complex I	NADH-ubiquinone oxidoreductase chain M (EC 1.6.5.3)
Respiration	Electron donating reactions	Respiratory Complex I	NADH-ubiquinone oxidoreductase chain G (EC 1.6.5.3)
Respiration	Electron donating reactions	Respiratory Complex I	NADH-ubiquinone oxidoreductase chain J (EC 1.6.5.3)
Respiration	Electron donating reactions	Respiratory Complex I	NADH-ubiquinone oxidoreductase chain N (EC 1.6.5.3)
Respiration	Electron donating reactions	Respiratory Complex I	NADH-ubiquinone oxidoreductase chain H (EC 1.6.5.3)
Respiration	Electron donating reactions	Respiratory dehydrogenases 1	NADH dehydrogenase (EC 1.6.99.3)
Respiration	Electron donating reactions	Respiratory dehydrogenases 1	Glycerol-3-phosphate dehydrogenase (EC 1.1.5.3)
Respiration	Respiration - no subcategory	Quinone oxidoreductase family	Quinone oxidoreductase (EC 1.6.5.5)
Respiration	Respiration - no subcategory	Quinone oxidoreductase family	Putative oxidoreductase YncB
Respiration	Respiration - no subcategory	Biogenesis of cytochrome c oxidases	Heme A synthase, cytochrome oxidase biogenesis protein Cox15-CtaA
Respiration	Respiration - no subcategory	Biogenesis of cytochrome c oxidases	Heme O synthase, protoheme IX farnesyltransferase (EC 2.5.1.-) COX10-CtaB
Respiration	Respiration - no subcategory	Biogenesis of cytochrome c oxidases	Cytochrome oxidase biogenesis protein Surf1, facilitates heme A insertion
Respiration	Respiration - no subcategory	Biogenesis of c-type cytochromes	Cytochrome c-type biogenesis protein CcsA/ResC
Respiration	Respiration - no subcategory	Biogenesis of c-type cytochromes	Thiol:disulfide oxidoreductase related to ResA
Respiration	Respiration - no subcategory	Biogenesis of c-type cytochromes	Cytochrome c-type biogenesis protein CcdA (DsbD analog)
Respiration	Respiration - no subcategory	Biogenesis of c-type cytochromes	Ccs1/ResB-related putative cytochrome C-type biogenesis protein
Respiration	Respiration - no subcategory	Soluble cytochromes and functionally related electron carriers	Ferredoxin, 2Fe-2S
Stress Response	Osmotic stress	Osmoregulation	Aquaporin Z
Stress Response	Osmotic stress	Osmoregulation	Glycerol uptake facilitator protein
Stress Response	Osmotic stress	Choline and Betaine Uptake and Betaine Biosynthesis	Glycine betaine transporter OpuD
Stress Response	Osmotic stress	Choline and Betaine Uptake and Betaine Biosynthesis	Sarcosine oxidase gamma subunit (EC 1.5.3.1)
Stress Response	Osmotic stress	Choline and Betaine Uptake and Betaine Biosynthesis	Sarcosine oxidase alpha subunit (EC 1.5.3.1)
Stress Response	Osmotic stress	Choline and Betaine Uptake and Betaine Biosynthesis	Sarcosine oxidase delta subunit (EC 1.5.3.1)
Stress Response	Osmotic stress	Choline and Betaine Uptake and Betaine Biosynthesis	Sarcosine oxidase beta subunit (EC 1.5.3.1)
Stress Response	Osmotic stress	Choline and Betaine Uptake and Betaine Biosynthesis	Betaine aldehyde dehydrogenase (EC 1.2.1.8)
Stress Response	Oxidative stress	Oxidative stress	Superoxide dismutase [Mn] (EC 1.15.1.1)
Stress Response	Oxidative stress	Oxidative stress	Transcriptional regulator, FUR family
Stress Response	Oxidative stress	Oxidative stress	Organic hydroperoxide resistance transcriptional regulator
Stress Response	Oxidative stress	Oxidative stress	Alkyl hydroperoxide reductase subunit C-like protein
Stress Response	Oxidative stress	Oxidative stress	Superoxide dismutase [Cu-Zn] precursor (EC 1.15.1.1)
Stress Response	Oxidative stress	Oxidative stress	Organic hydroperoxide resistance protein
Stress Response	Oxidative stress	Glutathione: Biosynthesis and gamma-glutamyl cycle	Gamma-glutamyltranspeptidase (EC 2.3.2.2)
Stress Response	Oxidative stress	Glutathione: Biosynthesis and gamma-glutamyl cycle	Glutamate--cysteine ligase (EC 6.3.2.2)
Stress Response	Oxidative stress	Glutathione: Non-redox reactions	Lactoylglutathione lyase (EC 4.4.1.5)
Stress Response	Oxidative stress	Rubrerythrin	Alkyl hydroperoxide reductase subunit C-like protein
Stress Response	Oxidative stress	Rubrerythrin	Rubredoxin-NAD(+) reductase (EC 1.18.1.1)
Stress Response	Oxidative stress	Glutathione: Redox cycle	Glutaredoxin-like protein NrdH, required for reduction of Ribonucleotide reductase class Ib
Stress Response	Oxidative stress	Glutathione: Redox cycle	Glutathione peroxidase (EC 1.11.1.9)
Stress Response	Oxidative stress	Glutaredoxins	Glutaredoxin-like protein NrdH, required for reduction of Ribonucleotide reductase class Ib
Stress Response	Detoxification	Uptake of selenate and selenite	DedA protein
Stress Response	Detoxification	Glutathione-dependent pathway of formaldehyde detoxification	S-(hydroxymethyl)glutathione dehydrogenase (EC 1.1.1.284)
Stress Response	Stress Response - no subcategory	SigmaB stress responce regulation	Serine-protein kinase RsbW (EC 2.7.11.1)
Stress Response	Stress Response - no subcategory	SigmaB stress responce regulation	Serine phosphatase RsbU, regulator of sigma subunit
Stress Response	Stress Response - no subcategory	SigmaB stress responce regulation	RNA polymerase sigma factor SigB
Stress Response	Stress Response - no subcategory	Bacterial hemoglobins	diguanylate cyclase/phosphodiesterase (GGDEF & EAL domains) with PAS/PAC sensor(s)
Stress Response	Stress Response - no subcategory	Bacterial hemoglobins	Hemoglobin-like protein HbO
Stress Response	Stress Response - no subcategory	Carbon Starvation	Carbon storage regulator
Stress Response	Stress Response - no subcategory	Carbon Starvation	Carbon starvation protein A
Stress Response	Periplasmic Stress	Periplasmic Stress Response	Intramembrane protease RasP/YluC, implicated in cell division based on FtsL cleavage
Metabolism of Aromatic Compounds	Peripheral pathways for catabolism of aromatic compounds	Salicylate ester degradation	salicylate esterase
Metabolism of Aromatic Compounds	Peripheral pathways for catabolism of aromatic compounds	Salicylate ester degradation	Salicylate hydroxylase (EC 1.14.13.1)
Metabolism of Aromatic Compounds	Peripheral pathways for catabolism of aromatic compounds	Quinate degradation	3-dehydroquinate dehydratase II (EC 4.2.1.10)
Metabolism of Aromatic Compounds	Peripheral pathways for catabolism of aromatic compounds	Benzoate degradation	benzoate MFS transporter BenK
Metabolism of Aromatic Compounds	Peripheral pathways for catabolism of aromatic compounds	p-Hydroxybenzoate degradation	P-hydroxybenzoate hydroxylase (EC 1.14.13.2)
Metabolism of Aromatic Compounds	Metabolism of central aromatic intermediates	Catechol branch of beta-ketoadipate pathway	Succinyl-CoA:3-ketoacid-coenzyme A transferase subunit A (EC 2.8.3.5)
Metabolism of Aromatic Compounds	Metabolism of central aromatic intermediates	Catechol branch of beta-ketoadipate pathway	Muconate cycloisomerase (EC 5.5.1.1)
Metabolism of Aromatic Compounds	Metabolism of central aromatic intermediates	Catechol branch of beta-ketoadipate pathway	Beta-ketoadipate enol-lactone hydrolase (EC 3.1.1.24)
Metabolism of Aromatic Compounds	Metabolism of central aromatic intermediates	Catechol branch of beta-ketoadipate pathway	Succinyl-CoA:3-ketoacid-coenzyme A transferase subunit B (EC 2.8.3.5)
Metabolism of Aromatic Compounds	Metabolism of central aromatic intermediates	Catechol branch of beta-ketoadipate pathway	Muconolactone isomerase (EC 5.3.3.4)
Metabolism of Aromatic Compounds	Metabolism of central aromatic intermediates	Salicylate and gentisate catabolism	Putative n-hydroxybenzoate hydroxylase
Metabolism of Aromatic Compounds	Metabolism of central aromatic intermediates	Salicylate and gentisate catabolism	Fumarylacetoacetase (EC 3.7.1.2)
Metabolism of Aromatic Compounds	Metabolism of central aromatic intermediates	Salicylate and gentisate catabolism	salicylate esterase
Metabolism of Aromatic Compounds	Metabolism of central aromatic intermediates	Salicylate and gentisate catabolism	Salicylate hydroxylase (EC 1.14.13.1)
Metabolism of Aromatic Compounds	Metabolism of central aromatic intermediates	Salicylate and gentisate catabolism	Fumarylacetoacetate hydrolase family protein
Metabolism of Aromatic Compounds	Metabolism of central aromatic intermediates	Protocatechuate branch of beta-ketoadipate pathway	Succinyl-CoA:3-ketoacid-coenzyme A transferase subunit A (EC 2.8.3.5)
Metabolism of Aromatic Compounds	Metabolism of central aromatic intermediates	Protocatechuate branch of beta-ketoadipate pathway	4-carboxymuconolactone decarboxylase (EC 4.1.1.44)
Metabolism of Aromatic Compounds	Metabolism of central aromatic intermediates	Protocatechuate branch of beta-ketoadipate pathway	Protocatechuate 3,4-dioxygenase beta chain (EC 1.13.11.3)
Metabolism of Aromatic Compounds	Metabolism of central aromatic intermediates	Protocatechuate branch of beta-ketoadipate pathway	Beta-ketoadipate enol-lactone hydrolase (EC 3.1.1.24)
Metabolism of Aromatic Compounds	Metabolism of central aromatic intermediates	Protocatechuate branch of beta-ketoadipate pathway	Succinyl-CoA:3-ketoacid-coenzyme A transferase subunit B (EC 2.8.3.5)
Metabolism of Aromatic Compounds	Metabolism of central aromatic intermediates	Protocatechuate branch of beta-ketoadipate pathway	Protocatechuate 3,4-dioxygenase alpha chain (EC 1.13.11.3)
Metabolism of Aromatic Compounds	Metabolism of central aromatic intermediates	Protocatechuate branch of beta-ketoadipate pathway	3-carboxy-cis,cis-muconate cycloisomerase (EC 5.5.1.2)
Metabolism of Aromatic Compounds	Metabolism of Aromatic Compounds - no subcategory	Aromatic Amin Catabolism	Nitrilotriacetate monooxygenase component B (EC 1.14.13.-)
Metabolism of Aromatic Compounds	Metabolism of Aromatic Compounds - no subcategory	Aromatic Amin Catabolism	Monoamine oxidase (1.4.3.4)
Metabolism of Aromatic Compounds	Metabolism of Aromatic Compounds - no subcategory	Gentisate degradation	Putative n-hydroxybenzoate hydroxylase
Metabolism of Aromatic Compounds	Metabolism of Aromatic Compounds - no subcategory	Gentisate degradation	Fumarylacetoacetate hydrolase family protein
Amino Acids and Derivatives	Glutamine, glutamate, aspartate, asparagine; ammonia assimilation	Glutamine, Glutamate, Aspartate and Asparagine Biosynthesis	L-asparaginase (EC 3.5.1.1)
Amino Acids and Derivatives	Glutamine, glutamate, aspartate, asparagine; ammonia assimilation	Glutamine, Glutamate, Aspartate and Asparagine Biosynthesis	Glutamine synthetase family protein in hypothetical Actinobacterial gene cluster
Amino Acids and Derivatives	Glutamine, glutamate, aspartate, asparagine; ammonia assimilation	Glutamine, Glutamate, Aspartate and Asparagine Biosynthesis	Aspartate aminotransferase (EC 2.6.1.1)
Amino Acids and Derivatives	Glutamine, glutamate, aspartate, asparagine; ammonia assimilation	Glutamine, Glutamate, Aspartate and Asparagine Biosynthesis	NAD-specific glutamate dehydrogenase (EC 1.4.1.2), large form
Amino Acids and Derivatives	Glutamine, glutamate, aspartate, asparagine; ammonia assimilation	Glutamine, Glutamate, Aspartate and Asparagine Biosynthesis	Glutamate racemase (EC 5.1.1.3)
Amino Acids and Derivatives	Glutamine, glutamate, aspartate, asparagine; ammonia assimilation	Glutamine, Glutamate, Aspartate and Asparagine Biosynthesis	Asparagine synthetase [glutamine-hydrolyzing] (EC 6.3.5.4)
Amino Acids and Derivatives	Glutamine, glutamate, aspartate, asparagine; ammonia assimilation	Glutamine, Glutamate, Aspartate and Asparagine Biosynthesis	Glutamate synthase [NADPH] large chain (EC 1.4.1.13)
Amino Acids and Derivatives	Glutamine, glutamate, aspartate, asparagine; ammonia assimilation	Glutamine, Glutamate, Aspartate and Asparagine Biosynthesis	Glutamine synthetase type I (EC 6.3.1.2)
Amino Acids and Derivatives	Glutamine, glutamate, aspartate, asparagine; ammonia assimilation	Glutamine, Glutamate, Aspartate and Asparagine Biosynthesis	Glutamate synthase [NADPH] small chain (EC 1.4.1.13)
Amino Acids and Derivatives	Glutamine, glutamate, aspartate, asparagine; ammonia assimilation	Glutamine, Glutamate, Aspartate and Asparagine Biosynthesis	Glutamine synthetase type III, GlnN (EC 6.3.1.2)
Amino Acids and Derivatives	Glutamine, glutamate, aspartate, asparagine; ammonia assimilation	Glutamate dehydrogenases	NAD-specific glutamate dehydrogenase (EC 1.4.1.2), large form
Amino Acids and Derivatives	Glutamine, glutamate, aspartate, asparagine; ammonia assimilation	Glutamine synthetases	Glutamine synthetase type I (EC 6.3.1.2)
Amino Acids and Derivatives	Glutamine, glutamate, aspartate, asparagine; ammonia assimilation	Glutamine synthetases	Glutamine synthetase type III, GlnN (EC 6.3.1.2)
Amino Acids and Derivatives	Histidine Metabolism	Histidine Degradation	Imidazolonepropionase (EC 3.5.2.7)
Amino Acids and Derivatives	Histidine Metabolism	Histidine Degradation	Urocanate hydratase (EC 4.2.1.49)
Amino Acids and Derivatives	Histidine Metabolism	Histidine Degradation	Histidine ammonia-lyase (EC 4.3.1.3)
Amino Acids and Derivatives	Histidine Metabolism	Histidine Degradation	Formiminoglutamic iminohydrolase (EC 3.5.3.13)
Amino Acids and Derivatives	Histidine Metabolism	Histidine Biosynthesis	Phosphoribosylformimino-5-aminoimidazole carboxamide ribotide isomerase (EC 5.3.1.16)
Amino Acids and Derivatives	Histidine Metabolism	Histidine Biosynthesis	Phosphoribosyl-ATP pyrophosphatase (EC 3.6.1.31)
Amino Acids and Derivatives	Histidine Metabolism	Histidine Biosynthesis	Imidazole glycerol phosphate synthase amidotransferase subunit (EC 2.4.2.-)
Amino Acids and Derivatives	Histidine Metabolism	Histidine Biosynthesis	Histidinol-phosphatase [alternative form] (EC 3.1.3.15)
Amino Acids and Derivatives	Histidine Metabolism	Histidine Biosynthesis	Histidinol-phosphate aminotransferase (EC 2.6.1.9)
Amino Acids and Derivatives	Histidine Metabolism	Histidine Biosynthesis	Imidazoleglycerol-phosphate dehydratase (EC 4.2.1.19)
Amino Acids and Derivatives	Histidine Metabolism	Histidine Biosynthesis	Phosphoribosyl-AMP cyclohydrolase (EC 3.5.4.19)
Amino Acids and Derivatives	Histidine Metabolism	Histidine Biosynthesis	Histidinol dehydrogenase (EC 1.1.1.23)
Amino Acids and Derivatives	Histidine Metabolism	Histidine Biosynthesis	Histidinol-phosphatase (EC 3.1.3.15)
Amino Acids and Derivatives	Arginine; urea cycle, polyamines	Putrescine utilization pathways	4-aminobutyraldehyde dehydrogenase (EC 1.2.1.19)
Amino Acids and Derivatives	Arginine; urea cycle, polyamines	Putrescine utilization pathways	Gamma-aminobutyrate:alpha-ketoglutarate aminotransferase (EC 2.6.1.19)
Amino Acids and Derivatives	Arginine; urea cycle, polyamines	Polyamine Metabolism	Arginine decarboxylase (EC 4.1.1.19)
Amino Acids and Derivatives	Arginine; urea cycle, polyamines	Polyamine Metabolism	4-aminobutyraldehyde dehydrogenase (EC 1.2.1.19)
Amino Acids and Derivatives	Arginine; urea cycle, polyamines	Polyamine Metabolism	Ornithine decarboxylase (EC 4.1.1.17)
Amino Acids and Derivatives	Arginine; urea cycle, polyamines	Arginine and Ornithine Degradation	Arginine pathway regulatory protein ArgR, repressor of arg regulon
Amino Acids and Derivatives	Arginine; urea cycle, polyamines	Arginine and Ornithine Degradation	Arginine decarboxylase (EC 4.1.1.19)
Amino Acids and Derivatives	Arginine; urea cycle, polyamines	Arginine and Ornithine Degradation	Ornithine decarboxylase (EC 4.1.1.17)
Amino Acids and Derivatives	Arginine; urea cycle, polyamines	Arginine and Ornithine Degradation	Delta-1-pyrroline-5-carboxylate dehydrogenase (EC 1.2.1.88)
Amino Acids and Derivatives	Arginine; urea cycle, polyamines	Arginine and Ornithine Degradation	Ornithine carbamoyltransferase (EC 2.1.3.3)
Amino Acids and Derivatives	Arginine; urea cycle, polyamines	Arginine Biosynthesis -- gjo	N-succinyl-L,L-diaminopimelate desuccinylase (EC 3.5.1.18)
Amino Acids and Derivatives	Arginine; urea cycle, polyamines	Arginine Biosynthesis -- gjo	N-acetylglutamate synthase related protein
Amino Acids and Derivatives	Arginine; urea cycle, polyamines	Arginine Biosynthesis -- gjo	Acetylornithine deacetylase (EC 3.5.1.16)
Amino Acids and Derivatives	Arginine; urea cycle, polyamines	Arginine Biosynthesis -- gjo	Glutamate N-acetyltransferase (EC 2.3.1.35)
Amino Acids and Derivatives	Arginine; urea cycle, polyamines	Arginine Biosynthesis -- gjo	Acetylglutamate kinase (EC 2.7.2.8)
Amino Acids and Derivatives	Arginine; urea cycle, polyamines	Arginine Biosynthesis -- gjo	N-acetylglutamate synthase (EC 2.3.1.1)
Amino Acids and Derivatives	Arginine; urea cycle, polyamines	Arginine Biosynthesis -- gjo	Arginine pathway regulatory protein ArgR, repressor of arg regulon
Amino Acids and Derivatives	Arginine; urea cycle, polyamines	Arginine Biosynthesis -- gjo	Argininosuccinate lyase (EC 4.3.2.1)
Amino Acids and Derivatives	Arginine; urea cycle, polyamines	Arginine Biosynthesis -- gjo	Argininosuccinate synthase (EC 6.3.4.5)
Amino Acids and Derivatives	Arginine; urea cycle, polyamines	Arginine Biosynthesis -- gjo	N-acetyl-gamma-glutamyl-phosphate reductase (EC 1.2.1.38)
Amino Acids and Derivatives	Arginine; urea cycle, polyamines	Arginine Biosynthesis -- gjo	Ornithine carbamoyltransferase (EC 2.1.3.3)
Amino Acids and Derivatives	Arginine; urea cycle, polyamines	Arginine Biosynthesis -- gjo	Acetylornithine aminotransferase (EC 2.6.1.11)
Amino Acids and Derivatives	Arginine; urea cycle, polyamines	Urea carboxylase and Allophanate hydrolase cluster	Allophanate hydrolase 2 subunit 1 (EC 3.5.1.54)
Amino Acids and Derivatives	Arginine; urea cycle, polyamines	Urea carboxylase and Allophanate hydrolase cluster	Lactam utilization protein LamB
Amino Acids and Derivatives	Arginine; urea cycle, polyamines	Urea carboxylase and Allophanate hydrolase cluster	Allophanate hydrolase (EC 3.5.1.54)
Amino Acids and Derivatives	Arginine; urea cycle, polyamines	Urea carboxylase and Allophanate hydrolase cluster	Allophanate hydrolase 2 subunit 2 (EC 3.5.1.54)
Amino Acids and Derivatives	Arginine; urea cycle, polyamines	Urea carboxylase and Allophanate hydrolase cluster	Urea carboxylase (EC 6.3.4.6)
Amino Acids and Derivatives	Arginine; urea cycle, polyamines	Arginine Deiminase Pathway	Arginine pathway regulatory protein ArgR, repressor of arg regulon
Amino Acids and Derivatives	Arginine; urea cycle, polyamines	Arginine Deiminase Pathway	Ornithine carbamoyltransferase (EC 2.1.3.3)
Amino Acids and Derivatives	Arginine; urea cycle, polyamines	Urease subunits	Urease accessory protein UreD
Amino Acids and Derivatives	Arginine; urea cycle, polyamines	Urease subunits	Urease accessory protein UreF
Amino Acids and Derivatives	Arginine; urea cycle, polyamines	Urease subunits	Urease beta subunit (EC 3.5.1.5)
Amino Acids and Derivatives	Arginine; urea cycle, polyamines	Urease subunits	Urease accessory protein UreG
Amino Acids and Derivatives	Arginine; urea cycle, polyamines	Urease subunits	Urease gamma subunit (EC 3.5.1.5)
Amino Acids and Derivatives	Arginine; urea cycle, polyamines	Urease subunits	Urease alpha subunit (EC 3.5.1.5)
Amino Acids and Derivatives	Arginine; urea cycle, polyamines	Arginine Biosynthesis extended	N-succinyl-L,L-diaminopimelate desuccinylase (EC 3.5.1.18)
Amino Acids and Derivatives	Arginine; urea cycle, polyamines	Arginine Biosynthesis extended	Acetylornithine deacetylase (EC 3.5.1.16)
Amino Acids and Derivatives	Arginine; urea cycle, polyamines	Arginine Biosynthesis extended	Glutamate N-acetyltransferase (EC 2.3.1.35)
Amino Acids and Derivatives	Arginine; urea cycle, polyamines	Arginine Biosynthesis extended	Acetylglutamate kinase (EC 2.7.2.8)
Amino Acids and Derivatives	Arginine; urea cycle, polyamines	Arginine Biosynthesis extended	N-acetylglutamate synthase (EC 2.3.1.1)
Amino Acids and Derivatives	Arginine; urea cycle, polyamines	Arginine Biosynthesis extended	Arginine pathway regulatory protein ArgR, repressor of arg regulon
Amino Acids and Derivatives	Arginine; urea cycle, polyamines	Arginine Biosynthesis extended	Argininosuccinate lyase (EC 4.3.2.1)
Amino Acids and Derivatives	Arginine; urea cycle, polyamines	Arginine Biosynthesis extended	Argininosuccinate synthase (EC 6.3.4.5)
Amino Acids and Derivatives	Arginine; urea cycle, polyamines	Arginine Biosynthesis extended	N-acetyl-gamma-glutamyl-phosphate reductase (EC 1.2.1.38)
Amino Acids and Derivatives	Arginine; urea cycle, polyamines	Arginine Biosynthesis extended	Ornithine carbamoyltransferase (EC 2.1.3.3)
Amino Acids and Derivatives	Arginine; urea cycle, polyamines	Arginine Biosynthesis extended	Acetylornithine aminotransferase (EC 2.6.1.11)
Amino Acids and Derivatives	Arginine; urea cycle, polyamines	Urea decomposition	Urease accessory protein UreF
Amino Acids and Derivatives	Arginine; urea cycle, polyamines	Urea decomposition	Allophanate hydrolase (EC 3.5.1.54)
Amino Acids and Derivatives	Arginine; urea cycle, polyamines	Urea decomposition	Urea carboxylase-related aminomethyltransferase (EC 2.1.2.10)
Amino Acids and Derivatives	Arginine; urea cycle, polyamines	Urea decomposition	Urease gamma subunit (EC 3.5.1.5)
Amino Acids and Derivatives	Arginine; urea cycle, polyamines	Urea decomposition	Urea carboxylase (EC 6.3.4.6)
Amino Acids and Derivatives	Arginine; urea cycle, polyamines	Urea decomposition	Urease alpha subunit (EC 3.5.1.5)
Amino Acids and Derivatives	Arginine; urea cycle, polyamines	Urea decomposition	Urease accessory protein UreD
Amino Acids and Derivatives	Arginine; urea cycle, polyamines	Urea decomposition	Urea carboxylase-related amino acid permease
Amino Acids and Derivatives	Arginine; urea cycle, polyamines	Urea decomposition	Urease beta subunit (EC 3.5.1.5)
Amino Acids and Derivatives	Arginine; urea cycle, polyamines	Urea decomposition	Urease accessory protein UreG
Amino Acids and Derivatives	Lysine, threonine, methionine, and cysteine	Methionine Biosynthesis	Methionine ABC transporter ATP-binding protein
Amino Acids and Derivatives	Lysine, threonine, methionine, and cysteine	Methionine Biosynthesis	S-adenosylmethionine synthetase (EC 2.5.1.6)
Amino Acids and Derivatives	Lysine, threonine, methionine, and cysteine	Methionine Biosynthesis	O-succinylhomoserine sulfhydrylase (EC 2.5.1.48)
Amino Acids and Derivatives	Lysine, threonine, methionine, and cysteine	Methionine Biosynthesis	Cystathionine gamma-lyase (EC 4.4.1.1)
Amino Acids and Derivatives	Lysine, threonine, methionine, and cysteine	Methionine Biosynthesis	Serine acetyltransferase (EC 2.3.1.30)
Amino Acids and Derivatives	Lysine, threonine, methionine, and cysteine	Methionine Biosynthesis	Homoserine kinase (EC 2.7.1.39)
Amino Acids and Derivatives	Lysine, threonine, methionine, and cysteine	Methionine Biosynthesis	5-methyltetrahydropteroyltriglutamate--homocysteine methyltransferase (EC 2.1.1.14)
Amino Acids and Derivatives	Lysine, threonine, methionine, and cysteine	Methionine Biosynthesis	O-acetylhomoserine sulfhydrylase (EC 2.5.1.49)
Amino Acids and Derivatives	Lysine, threonine, methionine, and cysteine	Methionine Biosynthesis	5,10-methylenetetrahydrofolate reductase (EC 1.5.1.20)
Amino Acids and Derivatives	Lysine, threonine, methionine, and cysteine	Methionine Biosynthesis	Cystathionine beta-synthase (EC 4.2.1.22)
Amino Acids and Derivatives	Lysine, threonine, methionine, and cysteine	Methionine Biosynthesis	Homoserine dehydrogenase (EC 1.1.1.3)
Amino Acids and Derivatives	Lysine, threonine, methionine, and cysteine	Methionine Biosynthesis	Methionine ABC transporter substrate-binding protein
Amino Acids and Derivatives	Lysine, threonine, methionine, and cysteine	Methionine Biosynthesis	Cystathionine gamma-synthase (EC 2.5.1.48)
Amino Acids and Derivatives	Lysine, threonine, methionine, and cysteine	Methionine Biosynthesis	Homoserine O-acetyltransferase (EC 2.3.1.31)
Amino Acids and Derivatives	Lysine, threonine, methionine, and cysteine	Methionine Biosynthesis	Methionine ABC transporter permease protein
Amino Acids and Derivatives	Lysine, threonine, methionine, and cysteine	Methionine Biosynthesis	Adenosylhomocysteinase (EC 3.3.1.1)
Amino Acids and Derivatives	Lysine, threonine, methionine, and cysteine	Threonine and Homoserine Biosynthesis	Homoserine dehydrogenase (EC 1.1.1.3)
Amino Acids and Derivatives	Lysine, threonine, methionine, and cysteine	Threonine and Homoserine Biosynthesis	Aspartate-semialdehyde dehydrogenase (EC 1.2.1.11)
Amino Acids and Derivatives	Lysine, threonine, methionine, and cysteine	Threonine and Homoserine Biosynthesis	Aspartate aminotransferase (EC 2.6.1.1)
Amino Acids and Derivatives	Lysine, threonine, methionine, and cysteine	Threonine and Homoserine Biosynthesis	Threonine synthase (EC 4.2.3.1)
Amino Acids and Derivatives	Lysine, threonine, methionine, and cysteine	Threonine and Homoserine Biosynthesis	Homoserine kinase (EC 2.7.1.39)
Amino Acids and Derivatives	Lysine, threonine, methionine, and cysteine	Threonine and Homoserine Biosynthesis	Aspartokinase (EC 2.7.2.4)
Amino Acids and Derivatives	Lysine, threonine, methionine, and cysteine	Threonine degradation	L-allo-threonine aldolase
Amino Acids and Derivatives	Lysine, threonine, methionine, and cysteine	Threonine degradation	Threonine dehydrogenase and related Zn-dependent dehydrogenases
Amino Acids and Derivatives	Lysine, threonine, methionine, and cysteine	Threonine degradation	Monoamine oxidase (1.4.3.4)
Amino Acids and Derivatives	Lysine, threonine, methionine, and cysteine	Lysine Biosynthesis DAP Pathway, GJO scratch	N-succinyl-L,L-diaminopimelate desuccinylase (EC 3.5.1.18)
Amino Acids and Derivatives	Lysine, threonine, methionine, and cysteine	Lysine Biosynthesis DAP Pathway, GJO scratch	2,3,4,5-tetrahydropyridine-2,6-dicarboxylate N-succinyltransferase (EC 2.3.1.117)
Amino Acids and Derivatives	Lysine, threonine, methionine, and cysteine	Lysine Biosynthesis DAP Pathway, GJO scratch	Diaminopimelate epimerase (EC 5.1.1.7)
Amino Acids and Derivatives	Lysine, threonine, methionine, and cysteine	Lysine Biosynthesis DAP Pathway, GJO scratch	Aspartate-semialdehyde dehydrogenase (EC 1.2.1.11)
Amino Acids and Derivatives	Lysine, threonine, methionine, and cysteine	Lysine Biosynthesis DAP Pathway, GJO scratch	4-hydroxy-tetrahydrodipicolinate synthase (EC 4.3.3.7)
Amino Acids and Derivatives	Lysine, threonine, methionine, and cysteine	Lysine Biosynthesis DAP Pathway, GJO scratch	Diaminopimelate decarboxylase (EC 4.1.1.20)
Amino Acids and Derivatives	Lysine, threonine, methionine, and cysteine	Lysine Biosynthesis DAP Pathway, GJO scratch	4-hydroxy-tetrahydrodipicolinate reductase (EC 1.17.1.8)
Amino Acids and Derivatives	Lysine, threonine, methionine, and cysteine	Lysine Biosynthesis DAP Pathway, GJO scratch	Aspartokinase (EC 2.7.2.4)
Amino Acids and Derivatives	Lysine, threonine, methionine, and cysteine	Lysine degradation	Lysine decarboxylase (EC 4.1.1.18)
Amino Acids and Derivatives	Lysine, threonine, methionine, and cysteine	Lysine degradation	Lysine 2-monooxygenase (EC 1.13.12.2)
Amino Acids and Derivatives	Lysine, threonine, methionine, and cysteine	Lysine degradation	5-aminopentanamidase (EC 3.5.1.30)
Amino Acids and Derivatives	Lysine, threonine, methionine, and cysteine	Lysine Biosynthesis DAP Pathway	N-succinyl-L,L-diaminopimelate desuccinylase (EC 3.5.1.18)
Amino Acids and Derivatives	Lysine, threonine, methionine, and cysteine	Lysine Biosynthesis DAP Pathway	2,3,4,5-tetrahydropyridine-2,6-dicarboxylate N-succinyltransferase (EC 2.3.1.117)
Amino Acids and Derivatives	Lysine, threonine, methionine, and cysteine	Lysine Biosynthesis DAP Pathway	Diaminopimelate epimerase (EC 5.1.1.7)
Amino Acids and Derivatives	Lysine, threonine, methionine, and cysteine	Lysine Biosynthesis DAP Pathway	Aspartate-semialdehyde dehydrogenase (EC 1.2.1.11)
Amino Acids and Derivatives	Lysine, threonine, methionine, and cysteine	Lysine Biosynthesis DAP Pathway	4-hydroxy-tetrahydrodipicolinate synthase (EC 4.3.3.7)
Amino Acids and Derivatives	Lysine, threonine, methionine, and cysteine	Lysine Biosynthesis DAP Pathway	Diaminopimelate decarboxylase (EC 4.1.1.20)
Amino Acids and Derivatives	Lysine, threonine, methionine, and cysteine	Lysine Biosynthesis DAP Pathway	4-hydroxy-tetrahydrodipicolinate reductase (EC 1.17.1.8)
Amino Acids and Derivatives	Lysine, threonine, methionine, and cysteine	Lysine Biosynthesis DAP Pathway	Aspartokinase (EC 2.7.2.4)
Amino Acids and Derivatives	Branched-chain amino acids	Isoleucine degradation	Enoyl-CoA hydratase (EC 4.2.1.17)
Amino Acids and Derivatives	Branched-chain amino acids	Isoleucine degradation	Branched-chain amino acid aminotransferase (EC 2.6.1.42)
Amino Acids and Derivatives	Branched-chain amino acids	Isoleucine degradation	Dihydrolipoamide acyltransferase component of branched-chain alpha-keto acid dehydrogenase complex (EC 2.3.1.168)
Amino Acids and Derivatives	Branched-chain amino acids	Isoleucine degradation	Branched-chain alpha-keto acid dehydrogenase, E1 component, beta subunit (EC 1.2.4.4)
Amino Acids and Derivatives	Branched-chain amino acids	Isoleucine degradation	Branched-chain alpha-keto acid dehydrogenase, E1 component, alpha subunit (EC 1.2.4.4)
Amino Acids and Derivatives	Branched-chain amino acids	Isoleucine degradation	3-ketoacyl-CoA thiolase (EC 2.3.1.16)
Amino Acids and Derivatives	Branched-chain amino acids	Isoleucine degradation	3-hydroxyacyl-CoA dehydrogenase (EC 1.1.1.35)
Amino Acids and Derivatives	Branched-chain amino acids	Branched-Chain Amino Acid Biosynthesis	3-isopropylmalate dehydratase small subunit (EC 4.2.1.33)
Amino Acids and Derivatives	Branched-chain amino acids	Branched-Chain Amino Acid Biosynthesis	2-isopropylmalate synthase (EC 2.3.3.13)
Amino Acids and Derivatives	Branched-chain amino acids	Branched-Chain Amino Acid Biosynthesis	Branched-chain amino acid aminotransferase (EC 2.6.1.42)
Amino Acids and Derivatives	Branched-chain amino acids	Branched-Chain Amino Acid Biosynthesis	3-isopropylmalate dehydrogenase (EC 1.1.1.85)
Amino Acids and Derivatives	Branched-chain amino acids	Branched-Chain Amino Acid Biosynthesis	(R)-citramalate synthase (EC 2.3.1.182)
Amino Acids and Derivatives	Branched-chain amino acids	Branched-Chain Amino Acid Biosynthesis	3-isopropylmalate dehydratase large subunit (EC 4.2.1.33)
Amino Acids and Derivatives	Branched-chain amino acids	Branched-Chain Amino Acid Biosynthesis	Threonine dehydratase biosynthetic (EC 4.3.1.19)
Amino Acids and Derivatives	Branched-chain amino acids	Branched-Chain Amino Acid Biosynthesis	Acetolactate synthase large subunit (EC 2.2.1.6)
Amino Acids and Derivatives	Branched-chain amino acids	Branched-Chain Amino Acid Biosynthesis	Dihydroxy-acid dehydratase (EC 4.2.1.9)
Amino Acids and Derivatives	Branched-chain amino acids	Branched-Chain Amino Acid Biosynthesis	Acetolactate synthase small subunit (EC 2.2.1.6)
Amino Acids and Derivatives	Branched-chain amino acids	Valine degradation	Enoyl-CoA hydratase (EC 4.2.1.17)
Amino Acids and Derivatives	Branched-chain amino acids	Valine degradation	Branched-chain amino acid aminotransferase (EC 2.6.1.42)
Amino Acids and Derivatives	Branched-chain amino acids	Valine degradation	Dihydrolipoamide acyltransferase component of branched-chain alpha-keto acid dehydrogenase complex (EC 2.3.1.168)
Amino Acids and Derivatives	Branched-chain amino acids	Valine degradation	Branched-chain alpha-keto acid dehydrogenase, E1 component, beta subunit (EC 1.2.4.4)
Amino Acids and Derivatives	Branched-chain amino acids	Valine degradation	Branched-chain alpha-keto acid dehydrogenase, E1 component, alpha subunit (EC 1.2.4.4)
Amino Acids and Derivatives	Branched-chain amino acids	Valine degradation	3-hydroxyacyl-CoA dehydrogenase (EC 1.1.1.35)
Amino Acids and Derivatives	Branched-chain amino acids	Leucine Biosynthesis	3-isopropylmalate dehydratase small subunit (EC 4.2.1.33)
Amino Acids and Derivatives	Branched-chain amino acids	Leucine Biosynthesis	3-isopropylmalate dehydratase large subunit (EC 4.2.1.33)
Amino Acids and Derivatives	Branched-chain amino acids	Leucine Biosynthesis	2-isopropylmalate synthase (EC 2.3.3.13)
Amino Acids and Derivatives	Branched-chain amino acids	Leucine Biosynthesis	Branched-chain amino acid aminotransferase (EC 2.6.1.42)
Amino Acids and Derivatives	Branched-chain amino acids	Leucine Biosynthesis	3-isopropylmalate dehydrogenase (EC 1.1.1.85)
Amino Acids and Derivatives	Aromatic amino acids and derivatives	Common Pathway For Synthesis of Aromatic Compounds (DAHP synthase to chorismate)	Shikimate kinase I (EC 2.7.1.71)
Amino Acids and Derivatives	Aromatic amino acids and derivatives	Common Pathway For Synthesis of Aromatic Compounds (DAHP synthase to chorismate)	Shikimate 5-dehydrogenase I gamma (EC 1.1.1.25)
Amino Acids and Derivatives	Aromatic amino acids and derivatives	Common Pathway For Synthesis of Aromatic Compounds (DAHP synthase to chorismate)	Shikimate 5-dehydrogenase I alpha (EC 1.1.1.25)
Amino Acids and Derivatives	Aromatic amino acids and derivatives	Common Pathway For Synthesis of Aromatic Compounds (DAHP synthase to chorismate)	3-dehydroquinate dehydratase II (EC 4.2.1.10)
Amino Acids and Derivatives	Aromatic amino acids and derivatives	Common Pathway For Synthesis of Aromatic Compounds (DAHP synthase to chorismate)	3-dehydroquinate synthase (EC 4.2.3.4)
Amino Acids and Derivatives	Aromatic amino acids and derivatives	Common Pathway For Synthesis of Aromatic Compounds (DAHP synthase to chorismate)	Chorismate synthase (EC 4.2.3.5)
Amino Acids and Derivatives	Aromatic amino acids and derivatives	Common Pathway For Synthesis of Aromatic Compounds (DAHP synthase to chorismate)	2-keto-3-deoxy-D-arabino-heptulosonate-7-phosphate synthase II (EC 2.5.1.54)
Amino Acids and Derivatives	Aromatic amino acids and derivatives	Chorismate: Intermediate for synthesis of Tryptophan, PAPA antibiotics, PABA, 3-hydroxyanthranilate and more.	Phosphoribosylformimino-5-aminoimidazole carboxamide ribotide isomerase (EC 5.3.1.16)
Amino Acids and Derivatives	Aromatic amino acids and derivatives	Chorismate: Intermediate for synthesis of Tryptophan, PAPA antibiotics, PABA, 3-hydroxyanthranilate and more.	Aminodeoxychorismate lyase (EC 4.1.3.38)
Amino Acids and Derivatives	Aromatic amino acids and derivatives	Chorismate: Intermediate for synthesis of Tryptophan, PAPA antibiotics, PABA, 3-hydroxyanthranilate and more.	Tryptophan synthase alpha chain (EC 4.2.1.20)
Amino Acids and Derivatives	Aromatic amino acids and derivatives	Chorismate: Intermediate for synthesis of Tryptophan, PAPA antibiotics, PABA, 3-hydroxyanthranilate and more.	Anthranilate phosphoribosyltransferase (EC 2.4.2.18)
Amino Acids and Derivatives	Aromatic amino acids and derivatives	Chorismate: Intermediate for synthesis of Tryptophan, PAPA antibiotics, PABA, 3-hydroxyanthranilate and more.	Tryptophan synthase beta chain (EC 4.2.1.20)
Amino Acids and Derivatives	Aromatic amino acids and derivatives	Chorismate: Intermediate for synthesis of Tryptophan, PAPA antibiotics, PABA, 3-hydroxyanthranilate and more.	Indole-3-glycerol phosphate synthase (EC 4.1.1.48)
Amino Acids and Derivatives	Aromatic amino acids and derivatives	Chorismate: Intermediate for synthesis of Tryptophan, PAPA antibiotics, PABA, 3-hydroxyanthranilate and more.	Isochorismate synthase (EC 5.4.4.2)
Amino Acids and Derivatives	Aromatic amino acids and derivatives	Chorismate: Intermediate for synthesis of Tryptophan, PAPA antibiotics, PABA, 3-hydroxyanthranilate and more.	Para-aminobenzoate synthase, aminase component (EC 2.6.1.85)
Amino Acids and Derivatives	Aromatic amino acids and derivatives	Chorismate: Intermediate for synthesis of Tryptophan, PAPA antibiotics, PABA, 3-hydroxyanthranilate and more.	2-Amino-2-deoxy-isochorismate synthase (EC 4.1.3.-)
Amino Acids and Derivatives	Aromatic amino acids and derivatives	Chorismate: Intermediate for synthesis of Tryptophan, PAPA antibiotics, PABA, 3-hydroxyanthranilate and more.	Isochorismatase (EC 3.3.2.1)
Amino Acids and Derivatives	Aromatic amino acids and derivatives	Chorismate: Intermediate for synthesis of Tryptophan, PAPA antibiotics, PABA, 3-hydroxyanthranilate and more.	Para-aminobenzoate synthase, amidotransferase component (EC 2.6.1.85)
Amino Acids and Derivatives	Aromatic amino acids and derivatives	Phenylalanine and Tyrosine Branches from Chorismate	Prephenate dehydratase (EC 4.2.1.51)
Amino Acids and Derivatives	Aromatic amino acids and derivatives	Phenylalanine and Tyrosine Branches from Chorismate	Biosynthetic Aromatic amino acid aminotransferase beta (EC 2.6.1.57)
Amino Acids and Derivatives	Aromatic amino acids and derivatives	Phenylalanine and Tyrosine Branches from Chorismate	Chorismate mutase II (EC 5.4.99.5)
Amino Acids and Derivatives	Aromatic amino acids and derivatives	Phenylalanine and Tyrosine Branches from Chorismate	Arogenate dehydrogenase (EC 1.3.1.43)
Amino Acids and Derivatives	Aromatic amino acids and derivatives	Tryptophan synthesis	Aminodeoxychorismate lyase (EC 4.1.3.38)
Amino Acids and Derivatives	Aromatic amino acids and derivatives	Tryptophan synthesis	Tryptophan-associated membrane protein
Amino Acids and Derivatives	Aromatic amino acids and derivatives	Tryptophan synthesis	Tryptophan synthase alpha chain (EC 4.2.1.20)
Amino Acids and Derivatives	Aromatic amino acids and derivatives	Tryptophan synthesis	Anthranilate phosphoribosyltransferase (EC 2.4.2.18)
Amino Acids and Derivatives	Aromatic amino acids and derivatives	Tryptophan synthesis	Tryptophan synthase beta chain (EC 4.2.1.20)
Amino Acids and Derivatives	Aromatic amino acids and derivatives	Tryptophan synthesis	Acting phosphoribosylanthranilate isomerase (EC 5.3.1.24)
Amino Acids and Derivatives	Aromatic amino acids and derivatives	Tryptophan synthesis	Indole-3-glycerol phosphate synthase (EC 4.1.1.48)
Amino Acids and Derivatives	Aromatic amino acids and derivatives	Tryptophan synthesis	Para-aminobenzoate synthase, aminase component (EC 2.6.1.85)
Amino Acids and Derivatives	Aromatic amino acids and derivatives	Tryptophan synthesis	Para-aminobenzoate synthase, amidotransferase component (EC 2.6.1.85)
Amino Acids and Derivatives	Aromatic amino acids and derivatives	Aromatic amino acid degradation	Tryptophan 2,3-dioxygenase (EC 1.13.11.11)
Amino Acids and Derivatives	Aromatic amino acids and derivatives	Aromatic amino acid degradation	2-hydroxyhepta-2,4-diene-1,7-dioate isomerase (EC 5.3.3.-)
Amino Acids and Derivatives	Aromatic amino acids and derivatives	Aromatic amino acid degradation	4-hydroxyphenylpyruvate dioxygenase (EC 1.13.11.27)
Amino Acids and Derivatives	Aromatic amino acids and derivatives	Aromatic amino acid degradation	5-carboxymethyl-2-oxo-hex-3- ene-1,7-dioate decarboxylase (EC 4.1.1.68)
Amino Acids and Derivatives	Proline and 4-hydroxyproline	Proline Synthesis	Pyrroline-5-carboxylate reductase (EC 1.5.1.2)
Amino Acids and Derivatives	Proline and 4-hydroxyproline	Proline Synthesis	Gamma-glutamyl phosphate reductase (EC 1.2.1.41)
Amino Acids and Derivatives	Proline and 4-hydroxyproline	Proline Synthesis	RNA-binding C-terminal domain PUA
Amino Acids and Derivatives	Proline and 4-hydroxyproline	Proline Synthesis	Glutamate 5-kinase (EC 2.7.2.11)
Amino Acids and Derivatives	Proline and 4-hydroxyproline	Proline, 4-hydroxyproline uptake and utilization	Proline iminopeptidase (EC 3.4.11.5)
Amino Acids and Derivatives	Proline and 4-hydroxyproline	Proline, 4-hydroxyproline uptake and utilization	Delta-1-pyrroline-5-carboxylate dehydrogenase (EC 1.2.1.88)
Amino Acids and Derivatives	Alanine, serine, and glycine	Glycine Biosynthesis	Serine hydroxymethyltransferase (EC 2.1.2.1)
Amino Acids and Derivatives	Alanine, serine, and glycine	Alanine biosynthesis	Branched-chain amino acid aminotransferase (EC 2.6.1.42)
Amino Acids and Derivatives	Alanine, serine, and glycine	Alanine biosynthesis	Ferredoxin, 2Fe-2S
Amino Acids and Derivatives	Alanine, serine, and glycine	Alanine biosynthesis	Cysteine desulfurase (EC 2.8.1.7)
Amino Acids and Derivatives	Alanine, serine, and glycine	Alanine biosynthesis	Alanine racemase (EC 5.1.1.1)
Amino Acids and Derivatives	Alanine, serine, and glycine	Serine Biosynthesis	D-3-phosphoglycerate dehydrogenase (EC 1.1.1.95)
Amino Acids and Derivatives	Alanine, serine, and glycine	Serine Biosynthesis	Phosphoserine phosphatase (EC 3.1.3.3)
Amino Acids and Derivatives	Alanine, serine, and glycine	Serine Biosynthesis	Serine hydroxymethyltransferase (EC 2.1.2.1)
Amino Acids and Derivatives	Alanine, serine, and glycine	Serine Biosynthesis	Phosphoserine aminotransferase (EC 2.6.1.52)
Amino Acids and Derivatives	Alanine, serine, and glycine	Glycine cleavage system	Glycine cleavage system H protein
Amino Acids and Derivatives	Alanine, serine, and glycine	Glycine cleavage system	Glycine dehydrogenase [decarboxylating] (glycine cleavage system P protein) (EC 1.4.4.2)
Amino Acids and Derivatives	Alanine, serine, and glycine	Glycine cleavage system	Aminomethyltransferase (glycine cleavage system T protein) (EC 2.1.2.10)
Amino Acids and Derivatives	Alanine, serine, and glycine	Glycine and Serine Utilization	D-3-phosphoglycerate dehydrogenase (EC 1.1.1.95)
Amino Acids and Derivatives	Alanine, serine, and glycine	Glycine and Serine Utilization	L-serine dehydratase, alpha subunit (EC 4.3.1.17)
Amino Acids and Derivatives	Alanine, serine, and glycine	Glycine and Serine Utilization	Phosphoserine phosphatase (EC 3.1.3.3)
Amino Acids and Derivatives	Alanine, serine, and glycine	Glycine and Serine Utilization	L-serine dehydratase, beta subunit (EC 4.3.1.17)
Amino Acids and Derivatives	Alanine, serine, and glycine	Glycine and Serine Utilization	Cystathionine gamma-lyase (EC 4.4.1.1)
Amino Acids and Derivatives	Alanine, serine, and glycine	Glycine and Serine Utilization	Serine hydroxymethyltransferase (EC 2.1.2.1)
Amino Acids and Derivatives	Alanine, serine, and glycine	Glycine and Serine Utilization	Seryl-tRNA synthetase (EC 6.1.1.11)
Amino Acids and Derivatives	Alanine, serine, and glycine	Glycine and Serine Utilization	Phosphoserine aminotransferase (EC 2.6.1.52)
Amino Acids and Derivatives	Alanine, serine, and glycine	Glycine and Serine Utilization	Glycine cleavage system H protein
Amino Acids and Derivatives	Alanine, serine, and glycine	Glycine and Serine Utilization	Monoamine oxidase (1.4.3.4)
Amino Acids and Derivatives	Alanine, serine, and glycine	Glycine and Serine Utilization	Glycine dehydrogenase [decarboxylating] (glycine cleavage system P protein) (EC 1.4.4.2)
Amino Acids and Derivatives	Alanine, serine, and glycine	Glycine and Serine Utilization	Aminomethyltransferase (glycine cleavage system T protein) (EC 2.1.2.10)
Amino Acids and Derivatives	Alanine, serine, and glycine	Glycine and Serine Utilization	Cystathionine beta-synthase (EC 4.2.1.22)
Amino Acids and Derivatives	Alanine, serine, and glycine	Glycine and Serine Utilization	Glycerate kinase (EC 2.7.1.31)
Sulfur Metabolism	Sulfur Metabolism - no subcategory	Thioredoxin-disulfide reductase	Thiol peroxidase, Bcp-type (EC 1.11.1.15)
Sulfur Metabolism	Sulfur Metabolism - no subcategory	Thioredoxin-disulfide reductase	Alkyl hydroperoxide reductase subunit C-like protein
Sulfur Metabolism	Sulfur Metabolism - no subcategory	Thioredoxin-disulfide reductase	Thioredoxin reductase (EC 1.8.1.9)
Sulfur Metabolism	Organic sulfur assimilation	Utilization of glutathione as a sulphur source	Gamma-glutamyltranspeptidase (EC 2.3.2.2)
Sulfur Metabolism	Organic sulfur assimilation	Utilization of glutathione as a sulphur source	Putative glutathione transporter, permease component
Sulfur Metabolism	Organic sulfur assimilation	Alkanesulfonate assimilation	Alkanesulfonates-binding protein
Sulfur Metabolism	Organic sulfur assimilation	Alkanesulfonate assimilation	Alkanesulfonates transport system permease protein
Sulfur Metabolism	Organic sulfur assimilation	Alkanesulfonate assimilation	FMN reductase (EC 1.5.1.29)
Sulfur Metabolism	Organic sulfur assimilation	Alkanesulfonate assimilation	probable dibenzothiophene desulfurization enzyme
Sulfur Metabolism	Organic sulfur assimilation	Alkanesulfonate assimilation	Alkanesulfonates ABC transporter ATP-binding protein
Sulfur Metabolism	Organic sulfur assimilation	Alkanesulfonate assimilation	sulfonate monooxygenase
Sulfur Metabolism	Organic sulfur assimilation	Alkanesulfonates Utilization	Alkanesulfonates-binding protein
Sulfur Metabolism	Organic sulfur assimilation	Alkanesulfonates Utilization	Alkanesulfonates transport system permease protein
Sulfur Metabolism	Organic sulfur assimilation	Alkanesulfonates Utilization	FMN reductase (EC 1.5.1.29)
Sulfur Metabolism	Organic sulfur assimilation	Alkanesulfonates Utilization	Alkanesulfonates ABC transporter ATP-binding protein
Phosphorus Metabolism	Phosphorus Metabolism - no subcategory	High affinity phosphate transporter and control of PHO regulon	Phosphate regulon transcriptional regulatory protein PhoB (SphR)
Phosphorus Metabolism	Phosphorus Metabolism - no subcategory	High affinity phosphate transporter and control of PHO regulon	Phosphate transport system permease protein PstC (TC 3.A.1.7.1)
Phosphorus Metabolism	Phosphorus Metabolism - no subcategory	High affinity phosphate transporter and control of PHO regulon	Phosphate transport ATP-binding protein PstB (TC 3.A.1.7.1)
Phosphorus Metabolism	Phosphorus Metabolism - no subcategory	High affinity phosphate transporter and control of PHO regulon	Phosphate transport system permease protein PstA (TC 3.A.1.7.1)
Phosphorus Metabolism	Phosphorus Metabolism - no subcategory	High affinity phosphate transporter and control of PHO regulon	Phosphate transport system regulatory protein PhoU
Phosphorus Metabolism	Phosphorus Metabolism - no subcategory	High affinity phosphate transporter and control of PHO regulon	Phosphate ABC transporter, periplasmic phosphate-binding protein PstS (TC 3.A.1.7.1)
Phosphorus Metabolism	Phosphorus Metabolism - no subcategory	High affinity phosphate transporter and control of PHO regulon	Polyphosphate kinase (EC 2.7.4.1)
Phosphorus Metabolism	Phosphorus Metabolism - no subcategory	High affinity phosphate transporter and control of PHO regulon	Phosphate regulon sensor protein PhoR (SphS) (EC 2.7.13.3)
Phosphorus Metabolism	Phosphorus Metabolism - no subcategory	Phosphate metabolism	Phosphate regulon transcriptional regulatory protein PhoB (SphR)
Phosphorus Metabolism	Phosphorus Metabolism - no subcategory	Phosphate metabolism	Pyrophosphate-energized proton pump (EC 3.6.1.1)
Phosphorus Metabolism	Phosphorus Metabolism - no subcategory	Phosphate metabolism	Phosphate transport system permease protein PstC (TC 3.A.1.7.1)
Phosphorus Metabolism	Phosphorus Metabolism - no subcategory	Phosphate metabolism	Phosphate transport ATP-binding protein PstB (TC 3.A.1.7.1)
Phosphorus Metabolism	Phosphorus Metabolism - no subcategory	Phosphate metabolism	Phosphate transport system permease protein PstA (TC 3.A.1.7.1)
Phosphorus Metabolism	Phosphorus Metabolism - no subcategory	Phosphate metabolism	Exopolyphosphatase (EC 3.6.1.11)
Phosphorus Metabolism	Phosphorus Metabolism - no subcategory	Phosphate metabolism	Phosphate transport system regulatory protein PhoU
Phosphorus Metabolism	Phosphorus Metabolism - no subcategory	Phosphate metabolism	Probable low-affinity inorganic phosphate transporter
Phosphorus Metabolism	Phosphorus Metabolism - no subcategory	Phosphate metabolism	Predicted ATPase related to phosphate starvation-inducible protein PhoH
Phosphorus Metabolism	Phosphorus Metabolism - no subcategory	Phosphate metabolism	Phosphate ABC transporter, periplasmic phosphate-binding protein PstS (TC 3.A.1.7.1)
Phosphorus Metabolism	Phosphorus Metabolism - no subcategory	Phosphate metabolism	Alkaline phosphatase (EC 3.1.3.1)
Phosphorus Metabolism	Phosphorus Metabolism - no subcategory	Phosphate metabolism	Polyphosphate kinase (EC 2.7.4.1)
Phosphorus Metabolism	Phosphorus Metabolism - no subcategory	Phosphate metabolism	Phosphate starvation-inducible protein PhoH, predicted ATPase
Phosphorus Metabolism	Phosphorus Metabolism - no subcategory	Phosphate metabolism	Phosphate regulon sensor protein PhoR (SphS) (EC 2.7.13.3)
Phosphorus Metabolism	Phosphorus Metabolism - no subcategory	Phosphate metabolism	Phosphate transport regulator (distant homolog of PhoU)
Phosphorus Metabolism	Phosphorus Metabolism - no subcategory	Polyphosphate	Polyphosphate glucokinase (EC 2.7.1.63)
Phosphorus Metabolism	Phosphorus Metabolism - no subcategory	Polyphosphate	Polyphosphate kinase (EC 2.7.4.1)
Phosphorus Metabolism	Phosphorus Metabolism - no subcategory	Polyphosphate	Exopolyphosphatase (EC 3.6.1.11)
Phosphorus Metabolism	Phosphorus Metabolism - no subcategory	Polyphosphate	Polyphosphate kinase 2 (EC 2.7.4.1)
Carbohydrates	Central carbohydrate metabolism	TCA Cycle	Isocitrate dehydrogenase [NADP] (EC 1.1.1.42)
Carbohydrates	Central carbohydrate metabolism	TCA Cycle	Dihydrolipoamide dehydrogenase of pyruvate dehydrogenase complex (EC 1.8.1.4)
Carbohydrates	Central carbohydrate metabolism	TCA Cycle	Succinyl-CoA ligase [ADP-forming] alpha chain (EC 6.2.1.5)
Carbohydrates	Central carbohydrate metabolism	TCA Cycle	Aconitate hydratase (EC 4.2.1.3)
Carbohydrates	Central carbohydrate metabolism	TCA Cycle	Dihydrolipoamide succinyltransferase component (E2) of 2-oxoglutarate dehydrogenase complex (EC 2.3.1.61)
Carbohydrates	Central carbohydrate metabolism	TCA Cycle	Citrate synthase (si) (EC 2.3.3.1)
Carbohydrates	Central carbohydrate metabolism	TCA Cycle	Malate:quinone oxidoreductase (EC 1.1.5.4)
Carbohydrates	Central carbohydrate metabolism	TCA Cycle	2-oxoglutarate dehydrogenase E1 component (EC 1.2.4.2)
Carbohydrates	Central carbohydrate metabolism	TCA Cycle	Succinyl-CoA ligase [ADP-forming] beta chain (EC 6.2.1.5)
Carbohydrates	Central carbohydrate metabolism	TCA Cycle	Fumarate hydratase class II (EC 4.2.1.2)
Carbohydrates	Central carbohydrate metabolism	Methylglyoxal Metabolism	Lactoylglutathione lyase (EC 4.4.1.5)
Carbohydrates	Central carbohydrate metabolism	Methylglyoxal Metabolism	Aldehyde dehydrogenase (EC 1.2.1.3)
Carbohydrates	Central carbohydrate metabolism	Pyruvate metabolism II: acetyl-CoA, acetogenesis from pyruvate	Pyruvate dehydrogenase E1 component (EC 1.2.4.1)
Carbohydrates	Central carbohydrate metabolism	Pyruvate metabolism II: acetyl-CoA, acetogenesis from pyruvate	Dihydrolipoamide dehydrogenase of pyruvate dehydrogenase complex (EC 1.8.1.4)
Carbohydrates	Central carbohydrate metabolism	Pyruvate metabolism II: acetyl-CoA, acetogenesis from pyruvate	Pyruvate decarboxylase (EC 4.1.1.1)
Carbohydrates	Central carbohydrate metabolism	Pyruvate metabolism II: acetyl-CoA, acetogenesis from pyruvate	NAD-dependent protein deacetylase of SIR2 family
Carbohydrates	Central carbohydrate metabolism	Pyruvate metabolism II: acetyl-CoA, acetogenesis from pyruvate	Acylphosphate phosphohydrolase (EC 3.6.1.7), putative
Carbohydrates	Central carbohydrate metabolism	Pyruvate metabolism II: acetyl-CoA, acetogenesis from pyruvate	Aldehyde dehydrogenase (EC 1.2.1.3)
Carbohydrates	Central carbohydrate metabolism	Pyruvate metabolism II: acetyl-CoA, acetogenesis from pyruvate	Dihydrolipoamide acetyltransferase component of pyruvate dehydrogenase complex (EC 2.3.1.12)
Carbohydrates	Central carbohydrate metabolism	Pyruvate metabolism II: acetyl-CoA, acetogenesis from pyruvate	Acetate kinase (EC 2.7.2.1)
Carbohydrates	Central carbohydrate metabolism	Pyruvate metabolism II: acetyl-CoA, acetogenesis from pyruvate	Phosphate acetyltransferase (EC 2.3.1.8)
Carbohydrates	Central carbohydrate metabolism	Pyruvate metabolism I: anaplerotic reactions, PEP	Phosphoenolpyruvate carboxylase (EC 4.1.1.31)
Carbohydrates	Central carbohydrate metabolism	Pyruvate metabolism I: anaplerotic reactions, PEP	Phosphoenolpyruvate carboxykinase [GTP] (EC 4.1.1.32)
Carbohydrates	Central carbohydrate metabolism	Pyruvate metabolism I: anaplerotic reactions, PEP	Pyruvate kinase (EC 2.7.1.40)
Carbohydrates	Central carbohydrate metabolism	Pyruvate Alanine Serine Interconversions	L-alanine:glyoxylate aminotransferase (EC 2.6.1.44)
Carbohydrates	Central carbohydrate metabolism	Pyruvate Alanine Serine Interconversions	L-serine dehydratase, alpha subunit (EC 4.3.1.17)
Carbohydrates	Central carbohydrate metabolism	Pyruvate Alanine Serine Interconversions	Branched-chain amino acid aminotransferase (EC 2.6.1.42)
Carbohydrates	Central carbohydrate metabolism	Pyruvate Alanine Serine Interconversions	L-serine dehydratase, beta subunit (EC 4.3.1.17)
Carbohydrates	Central carbohydrate metabolism	Pyruvate Alanine Serine Interconversions	Omega-amino acid--pyruvate aminotransferase (EC 2.6.1.18)
Carbohydrates	Central carbohydrate metabolism	Pyruvate Alanine Serine Interconversions	Alanine dehydrogenase (EC 1.4.1.1)
Carbohydrates	Central carbohydrate metabolism	Pyruvate Alanine Serine Interconversions	Alanine racemase (EC 5.1.1.1)
Carbohydrates	Central carbohydrate metabolism	Pentose phosphate pathway	Transketolase (EC 2.2.1.1)
Carbohydrates	Central carbohydrate metabolism	Pentose phosphate pathway	Transketolase, N-terminal section (EC 2.2.1.1)
Carbohydrates	Central carbohydrate metabolism	Pentose phosphate pathway	Ribose-phosphate pyrophosphokinase (EC 2.7.6.1)
Carbohydrates	Central carbohydrate metabolism	Pentose phosphate pathway	Ribose 5-phosphate isomerase B (EC 5.3.1.6)
Carbohydrates	Central carbohydrate metabolism	Pentose phosphate pathway	Transketolase, C-terminal section (EC 2.2.1.1)
Carbohydrates	Central carbohydrate metabolism	Pentose phosphate pathway	Ribulose-phosphate 3-epimerase (EC 5.1.3.1)
Carbohydrates	Central carbohydrate metabolism	Pentose phosphate pathway	Glucose-6-phosphate 1-dehydrogenase (EC 1.1.1.49)
Carbohydrates	Central carbohydrate metabolism	Pentose phosphate pathway	6-phosphogluconate dehydrogenase, decarboxylating (EC 1.1.1.44)
Carbohydrates	Central carbohydrate metabolism	Pentose phosphate pathway	6-phosphogluconolactonase (EC 3.1.1.31), eukaryotic type
Carbohydrates	Central carbohydrate metabolism	Pentose phosphate pathway	Xylulose-5-phosphate phosphoketolase (EC 4.1.2.9)
Carbohydrates	Central carbohydrate metabolism	Pentose phosphate pathway	Fructose-6-phosphate phosphoketolase (EC 4.1.2.22)
Carbohydrates	Central carbohydrate metabolism	Pentose phosphate pathway	Transaldolase (EC 2.2.1.2)
Carbohydrates	Central carbohydrate metabolism	Dihydroxyacetone kinases	Phosphoenolpyruvate-dihydroxyacetone phosphotransferase (EC 2.7.1.121), dihydroxyacetone binding subunit DhaK
Carbohydrates	Central carbohydrate metabolism	Dihydroxyacetone kinases	Dihydroxyacetone kinase, ATP-dependent (EC 2.7.1.29)
Carbohydrates	Central carbohydrate metabolism	Dehydrogenase complexes	Pyruvate dehydrogenase E1 component (EC 1.2.4.1)
Carbohydrates	Central carbohydrate metabolism	Dehydrogenase complexes	Branched-chain alpha-keto acid dehydrogenase, E1 component, alpha subunit (EC 1.2.4.4)
Carbohydrates	Central carbohydrate metabolism	Dehydrogenase complexes	Dihydrolipoamide succinyltransferase component (E2) of 2-oxoglutarate dehydrogenase complex (EC 2.3.1.61)
Carbohydrates	Central carbohydrate metabolism	Dehydrogenase complexes	Dihydrolipoamide acyltransferase component of branched-chain alpha-keto acid dehydrogenase complex (EC 2.3.1.168)
Carbohydrates	Central carbohydrate metabolism	Dehydrogenase complexes	Branched-chain alpha-keto acid dehydrogenase, E1 component, beta subunit (EC 1.2.4.4)
Carbohydrates	Central carbohydrate metabolism	Dehydrogenase complexes	Dihydrolipoamide acetyltransferase component of pyruvate dehydrogenase complex (EC 2.3.1.12)
Carbohydrates	Central carbohydrate metabolism	Dehydrogenase complexes	2-oxoglutarate dehydrogenase E1 component (EC 1.2.4.2)
Carbohydrates	Central carbohydrate metabolism	Dehydrogenase complexes	Cytosol aminopeptidase PepA (EC 3.4.11.1)
Carbohydrates	Aminosugars	Chitin and N-acetylglucosamine utilization	Glucosamine-6-phosphate deaminase [isomerizing], alternative (EC 3.5.99.6)
Carbohydrates	Aminosugars	Chitin and N-acetylglucosamine utilization	N-acetylglucosamine related transporter, NagX
Carbohydrates	Aminosugars	Chitin and N-acetylglucosamine utilization	Chitinase (EC 3.2.1.14)
Carbohydrates	Aminosugars	Chitin and N-acetylglucosamine utilization	N-acetylglucosamine-6-phosphate deacetylase (EC 3.5.1.25)
Carbohydrates	Di- and oligosaccharides	Trehalose Biosynthesis	Alpha-amylase (EC 3.2.1.1)
Carbohydrates	Di- and oligosaccharides	Trehalose Biosynthesis	Malto-oligosyltrehalose synthase (EC 5.4.99.15)
Carbohydrates	Di- and oligosaccharides	Trehalose Biosynthesis	1,4-alpha-glucan (glycogen) branching enzyme, GH-13-type (EC 2.4.1.18)
Carbohydrates	Di- and oligosaccharides	Trehalose Biosynthesis	Trehalose synthase (EC 5.4.99.16)
Carbohydrates	Di- and oligosaccharides	Trehalose Biosynthesis	Trehalose-6-phosphate phosphatase (EC 3.1.3.12)
Carbohydrates	Di- and oligosaccharides	Trehalose Biosynthesis	Putative glucanase glgE (EC 3.2.1.-)
Carbohydrates	Di- and oligosaccharides	Trehalose Biosynthesis	Malto-oligosyltrehalose trehalohydrolase (EC 3.2.1.141)
Carbohydrates	Di- and oligosaccharides	Maltose and Maltodextrin Utilization	Malto-oligosyltrehalose synthase (EC 5.4.99.15)
Carbohydrates	Di- and oligosaccharides	Maltose and Maltodextrin Utilization	4-alpha-glucanotransferase (amylomaltase) (EC 2.4.1.25)
Carbohydrates	Di- and oligosaccharides	Maltose and Maltodextrin Utilization	Oligo-1,6-glucosidase (EC 3.2.1.10)
Carbohydrates	Di- and oligosaccharides	Maltose and Maltodextrin Utilization	Neopullulanase (EC 3.2.1.135)
Carbohydrates	Di- and oligosaccharides	Maltose and Maltodextrin Utilization	Glycogen phosphorylase (EC 2.4.1.1)
Carbohydrates	Di- and oligosaccharides	Maltose and Maltodextrin Utilization	Alpha-glucosidase (EC 3.2.1.20)
Carbohydrates	Di- and oligosaccharides	Maltose and Maltodextrin Utilization	Aldose 1-epimerase (EC 5.1.3.3)
Carbohydrates	Di- and oligosaccharides	Maltose and Maltodextrin Utilization	Alpha-amylase (EC 3.2.1.1)
Carbohydrates	Di- and oligosaccharides	Maltose and Maltodextrin Utilization	Beta-phosphoglucomutase (EC 5.4.2.6)
Carbohydrates	Di- and oligosaccharides	Maltose and Maltodextrin Utilization	Maltose operon transcriptional repressor MalR, LacI family
Carbohydrates	Di- and oligosaccharides	Maltose and Maltodextrin Utilization	Maltose/maltodextrin transport ATP-binding protein MalK (EC 3.6.3.19)
Carbohydrates	Di- and oligosaccharides	Maltose and Maltodextrin Utilization	Maltose/maltodextrin ABC transporter, permease protein MalG
Carbohydrates	Di- and oligosaccharides	Lactose and Galactose Uptake and Utilization	UDP-glucose 4-epimerase (EC 5.1.3.2)
Carbohydrates	Di- and oligosaccharides	Lactose and Galactose Uptake and Utilization	Galactose-1-phosphate uridylyltransferase (EC 2.7.7.10)
Carbohydrates	Di- and oligosaccharides	Lactose and Galactose Uptake and Utilization	Galactokinase (EC 2.7.1.6)
Carbohydrates	Di- and oligosaccharides	Lactose and Galactose Uptake and Utilization	Aldose 1-epimerase (EC 5.1.3.3)
Carbohydrates	One-carbon Metabolism	One-carbon metabolism by tetrahydropterines	Formyltetrahydrofolate deformylase (EC 3.5.1.10)
Carbohydrates	One-carbon Metabolism	One-carbon metabolism by tetrahydropterines	5-formyltetrahydrofolate cyclo-ligase (EC 6.3.3.2)
Carbohydrates	One-carbon Metabolism	One-carbon metabolism by tetrahydropterines	Methylenetetrahydrofolate dehydrogenase (NADP+) (EC 1.5.1.5)
Carbohydrates	One-carbon Metabolism	One-carbon metabolism by tetrahydropterines	5,10-methylenetetrahydrofolate reductase (EC 1.5.1.20)
Carbohydrates	One-carbon Metabolism	One-carbon metabolism by tetrahydropterines	Methenyltetrahydrofolate cyclohydrolase (EC 3.5.4.9)
Carbohydrates	Organic acids	Methylcitrate cycle	Methylisocitrate lyase (EC 4.1.3.30)
Carbohydrates	Organic acids	Methylcitrate cycle	2-methylcitrate dehydratase (EC 4.2.1.79)
Carbohydrates	Organic acids	Methylcitrate cycle	2-methylisocitrate dehydratase (EC 4.2.1.99)
Carbohydrates	Organic acids	Methylcitrate cycle	2-methylcitrate synthase (EC 2.3.3.5)
Carbohydrates	Organic acids	Propionate-CoA to Succinate Module	Methylisocitrate lyase (EC 4.1.3.30)
Carbohydrates	Organic acids	Propionate-CoA to Succinate Module	2-methylcitrate dehydratase (EC 4.2.1.79)
Carbohydrates	Organic acids	Propionate-CoA to Succinate Module	2-methylisocitrate dehydratase (EC 4.2.1.99)
Carbohydrates	Organic acids	Propionate-CoA to Succinate Module	2-methylcitrate synthase (EC 2.3.3.5)
Carbohydrates	Organic acids	Propionate-CoA to Succinate Module	Aconitate hydratase (EC 4.2.1.3)
Carbohydrates	Organic acids	Glycerate metabolism	Hydroxypyruvate isomerase (EC 5.3.1.22)
Carbohydrates	Organic acids	Glycerate metabolism	Pyruvate kinase (EC 2.7.1.40)
Carbohydrates	Organic acids	Glycerate metabolism	Glycerate kinase (EC 2.7.1.31)
Carbohydrates	Fermentation	Butanol Biosynthesis	Alcohol dehydrogenase (EC 1.1.1.1)
Carbohydrates	Fermentation	Butanol Biosynthesis	Enoyl-CoA hydratase (EC 4.2.1.17)
Carbohydrates	Fermentation	Butanol Biosynthesis	3-hydroxybutyryl-CoA dehydrogenase (EC 1.1.1.157)
Carbohydrates	Fermentation	Butanol Biosynthesis	Acetyl-CoA acetyltransferase (EC 2.3.1.9)
Carbohydrates	Fermentation	Acetolactate synthase subunits	Acetolactate synthase large subunit (EC 2.2.1.6)
Carbohydrates	Fermentation	Acetolactate synthase subunits	Acetolactate synthase small subunit (EC 2.2.1.6)
Carbohydrates	Fermentation	Fermentations: Lactate	Xylulose-5-phosphate phosphoketolase (EC 4.1.2.9)
Carbohydrates	Fermentation	Fermentations: Lactate	Fructose-6-phosphate phosphoketolase (EC 4.1.2.22)
Carbohydrates	Fermentation	Fermentations: Lactate	Phosphate acetyltransferase (EC 2.3.1.8)
Carbohydrates	Fermentation	Fermentations: Lactate	Acetate kinase (EC 2.7.2.1)
Carbohydrates	Fermentation	Acetyl-CoA fermentation to Butyrate	3-hydroxybutyryl-CoA epimerase (EC 5.1.2.3)
Carbohydrates	Fermentation	Acetyl-CoA fermentation to Butyrate	Enoyl-CoA hydratase (EC 4.2.1.17)
Carbohydrates	Fermentation	Acetyl-CoA fermentation to Butyrate	Electron transfer flavoprotein, beta subunit
Carbohydrates	Fermentation	Acetyl-CoA fermentation to Butyrate	Electron transfer flavoprotein, alpha subunit
Carbohydrates	Fermentation	Acetyl-CoA fermentation to Butyrate	3-hydroxybutyryl-CoA dehydrogenase (EC 1.1.1.157)
Carbohydrates	Fermentation	Acetyl-CoA fermentation to Butyrate	3-hydroxyacyl-CoA dehydrogenase (EC 1.1.1.35)
Carbohydrates	Fermentation	Acetyl-CoA fermentation to Butyrate	Acetyl-CoA acetyltransferase (EC 2.3.1.9)
Carbohydrates	Sugar alcohols	Glycerol and Glycerol-3-phosphate Uptake and Utilization	Glycerophosphoryl diester phosphodiesterase (EC 3.1.4.46)
Carbohydrates	Sugar alcohols	Glycerol and Glycerol-3-phosphate Uptake and Utilization	Glycerol-3-phosphate dehydrogenase (EC 1.1.5.3)
Carbohydrates	Sugar alcohols	Glycerol and Glycerol-3-phosphate Uptake and Utilization	Glycerol-3-phosphate dehydrogenase [NAD(P)+] (EC 1.1.1.94)
Carbohydrates	Sugar alcohols	Glycerol and Glycerol-3-phosphate Uptake and Utilization	Glycerol kinase (EC 2.7.1.30)
Carbohydrates	Sugar alcohols	Glycerol and Glycerol-3-phosphate Uptake and Utilization	Glycerol-3-phosphate ABC transporter, ATP-binding protein UgpC (TC 3.A.1.1.3)
Carbohydrates	Sugar alcohols	Glycerol and Glycerol-3-phosphate Uptake and Utilization	Glycerol uptake facilitator protein
Carbohydrates	Sugar alcohols	Inositol catabolism	Myo-inositol 2-dehydrogenase 1 (EC 1.1.1.18)
Carbohydrates	Sugar alcohols	Inositol catabolism	Inositol transport system sugar-binding protein
Carbohydrates	Sugar alcohols	Inositol catabolism	Inositol transport system permease protein
Carbohydrates	Sugar alcohols	Inositol catabolism	Inositol transport system ATP-binding protein
Carbohydrates	Sugar alcohols	Inositol catabolism	Major myo-inositol transporter IolT
Carbohydrates	Sugar alcohols	Inositol catabolism	5-keto-2-deoxy-D-gluconate-6 phosphate aldolase [form 2] (EC 4.1.2.29)
Carbohydrates	Sugar alcohols	Inositol catabolism	Glyceraldehyde-3-phosphate ketol-isomerase (EC 5.3.1.1)
Carbohydrates	Sugar alcohols	Inositol catabolism	Inosose dehydratase (EC 4.2.1.44)
Carbohydrates	Sugar alcohols	Inositol catabolism	Myo-inositol 2-dehydrogenase (EC 1.1.1.18)
Carbohydrates	Sugar alcohols	Inositol catabolism	5-deoxy-glucuronate isomerase (EC 5.3.1.-)
Carbohydrates	Sugar alcohols	Inositol catabolism	5-keto-2-deoxygluconokinase (EC 2.7.1.92)
Carbohydrates	Sugar alcohols	Inositol catabolism	Epi-inositol hydrolase (EC 3.7.1.-)
Carbohydrates	Carbohydrates - no subcategory	Carbon storage regulator	Flagellar assembly factor FliW
Carbohydrates	Carbohydrates - no subcategory	Carbon storage regulator	Carbon storage regulator
Carbohydrates	Polysaccharides	Glycogen metabolism	Predicted glycogen synthase, ADP-glucose transglucosylase (EC 2.4.1.21), Actinobacterial type
Carbohydrates	Polysaccharides	Glycogen metabolism	Glucose-1-phosphate adenylyltransferase (EC 2.7.7.27)
Carbohydrates	Polysaccharides	Glycogen metabolism	4-alpha-glucanotransferase (amylomaltase) (EC 2.4.1.25)
Carbohydrates	Polysaccharides	Glycogen metabolism	1,4-alpha-glucan (glycogen) branching enzyme, GH-13-type (EC 2.4.1.18)
Carbohydrates	Polysaccharides	Glycogen metabolism	Glycogen phosphorylase (EC 2.4.1.1)
Carbohydrates	Monosaccharides	Mannose Metabolism	Endoglucanase (EC 3.2.1.4)
Carbohydrates	Monosaccharides	Mannose Metabolism	Phosphomannomutase (EC 5.4.2.8)
Carbohydrates	Monosaccharides	Mannose Metabolism	Mannose-6-phosphate isomerase (EC 5.3.1.8)
Carbohydrates	Monosaccharides	L-fucose utilization temp	L-fuconolactone hydrolase
Carbohydrates	Monosaccharides	L-fucose utilization temp	L-fuco-beta-pyranose dehydrogenase (EC 1.1.1.122)
Carbohydrates	Monosaccharides	L-fucose utilization temp	2-keto-3-deoxy-L-fuconate dehydrogenase
Carbohydrates	Monosaccharides	L-fucose utilization temp	L-fuconate dehydratase (EC 4.2.1.68)
Carbohydrates	Monosaccharides	D-ribose utilization	Ribose ABC transport system, periplasmic ribose-binding protein RbsB (TC 3.A.1.2.1)
Carbohydrates	Monosaccharides	D-ribose utilization	Ribose ABC transport system, ATP-binding protein RbsA (TC 3.A.1.2.1)
Carbohydrates	Monosaccharides	D-ribose utilization	Ribose operon repressor
Carbohydrates	Monosaccharides	D-ribose utilization	Ribose ABC transport system, permease protein RbsC (TC 3.A.1.2.1)
Carbohydrates	Monosaccharides	D-ribose utilization	Ribokinase (EC 2.7.1.15)
Carbohydrates	Monosaccharides	D-ribose utilization	Ribose 5-phosphate isomerase B (EC 5.3.1.6)
Carbohydrates	Monosaccharides	Xylose utilization	Possible alpha-xyloside ABC transporter, permease component
Carbohydrates	Monosaccharides	Xylose utilization	Possible alpha-xyloside ABC transporter, ATP-binding component
Carbohydrates	Monosaccharides	Xylose utilization	Xylulose kinase (EC 2.7.1.17)
Carbohydrates	Monosaccharides	Xylose utilization	D-xylose transport ATP-binding protein XylG
Carbohydrates	Monosaccharides	Xylose utilization	Xylose ABC transporter, periplasmic xylose-binding protein XylF
Carbohydrates	Monosaccharides	Xylose utilization	Xylose-responsive transcription regulator, ROK family
Carbohydrates	Monosaccharides	Xylose utilization	Xylose ABC transporter, permease protein XylH
Carbohydrates	Monosaccharides	Deoxyribose and Deoxynucleoside Catabolism	Purine nucleoside phosphorylase (EC 2.4.2.1)
Carbohydrates	Monosaccharides	Deoxyribose and Deoxynucleoside Catabolism	Ribokinase (EC 2.7.1.15)
Carbohydrates	Monosaccharides	Deoxyribose and Deoxynucleoside Catabolism	Pyrimidine-nucleoside phosphorylase (EC 2.4.2.2)
Carbohydrates	Monosaccharides	Deoxyribose and Deoxynucleoside Catabolism	Deoxyribose-phosphate aldolase (EC 4.1.2.4)
Carbohydrates	Monosaccharides	D-gluconate and ketogluconates metabolism	Gluconate transporter family protein
Carbohydrates	Monosaccharides	D-gluconate and ketogluconates metabolism	6-phosphogluconate dehydrogenase, decarboxylating (EC 1.1.1.44)
Carbohydrates	Monosaccharides	D-gluconate and ketogluconates metabolism	Gluconokinase (EC 2.7.1.12)
Carbohydrates	Monosaccharides	D-gluconate and ketogluconates metabolism	5-keto-D-gluconate 5-reductase (EC 1.1.1.69)
Carbohydrates	Monosaccharides	D-gluconate and ketogluconates metabolism	L-idonate 5-dehydrogenase (EC 1.1.1.264)
