# Supplementary material for: Description of Chloramphenicol Resistant Kineococcus rubinsiae sp. nov. Isolated From a Spacecraft Assembly Facility
Source: Front Microbiol. 2020 Aug 18;11:1957. doi: 10.3389/fmicb.2020.01957 (PMC7472656; doi:10.3389/fmicb.2020.01957)
Supplement: Supplementary file 2 [file Table_1.xlsx]

## Sheet: Genome-phenotype
Supplementary Table S1. Differential phenotypic characteristics of strain B12T and various members of the genus Kineococcus.
Characteristics	Strain B12T	K. terrestris YIM 121936T	K. aureoles YIM 121940T	K. gypseus YIM 121300T	K. aurantiacus JCM 10180T	K. glutinatus YIM 75677T	K. endophytica KCTC 19886T	K. rhizosphaerae KCTC 19366T	K. radiotolerans DSM 14245T
Growth at/in:
5 °C	+	+	−	−	−	−	+	+	+
45 °C	−	+	+	−	−	+	+	−	−
pH 5.0	+	+	−	−	−	−	+	−	+
pH 10.0	−	+	−	+	−	−	−	−	−
6 % NaCl	−	+	+	−	−	−	+	+	−
8 % NaCl	−	+	−	−	−	−	+	−	−
Utilization of sole carbon sources:
d-Arabinose	+	−	+	+	−	+	−	−	−
Cellobiose	+	−	−	+	NA	+	+	−	−
d-Fructose	+	+	+	+	+	+	+	+	−
d-Galactose	+	+	+	−	−	+	+	+	−
Inositol	+	w	−	+	−	+	+	−	+
Lactose	−	+	−	+	−	+	−	−	−
d-Mannose	+	+	+	+	−	+	−	+	+
Maltose	+	+	−	+	−	+	+	+	−
d-Rhamnose	−	+	−	+	−	−	+	−	−
d-Ribose	+	+	−	+	−	−	−	−	−
d-Sorbose	−	−	+	+	−	+	+	+	−
Sucrose	+	+	+	+	+	+	−	−	+
Xylan	−	+	+	NA	NA	+	−	+	+
d-Xylitol	−	−	−	−	NA	+	−	−	−
Trehalose	+	−	+	+	−	+	+	−	−
Utilization of sole nitrogen sources:
l-Alanine	+	+	+	+	+	+	+	+	−
l-Tryptophan	+	+	+	−	+	−	+	+	+
l-Tyrosine	+	−	+	NA	NA	+	+	+	−
Hydrolysis of :
Gelatin	−	w	+	−	−	−	−	+	−
Urease	−	−	−	NA	+	+	+	+	−
Milk peptonization	−	−	−	−	−	+	−	−	−
and liquidation
Nitrate reduction	+	+	+	+	−	+	+	+	−
Oxidase	+	+	+	−	−	+	+	+	−
DNA G+C content	74.2	74.7	75.2	75.1	72.1	74.8	73.4	73.8	74.3
(mol%)
Polar lipids	DPG, PG, PI, PLs	DPG, PG, PGL, PI, PIM, PLs	DPG, PG PGL, PI, PIM, PLs	DPG, PG, PI, PIM, PL	DPG, PG, 2PL	DPG, PG, PI, PIM, PL	DPG, PG, PI, PIM, PL, GL, 3L	DPG, PG, PI, PLs	DPG, PG, PI, PLs
Cell wall sugars	Gal, Glu, Man	Ara, Gal, Glu, Man, Rib	Ara, Gal, Glu, Man, Rib	Ara, Gal, Glu, Man, Rib	Ara, Gal	Glu, Gal, Man, Rib	Ara, Gal	Ara, Gal, Xyl	Ara, Gal
Phenotypic characteristics of all Kineococcus strains except B12T strain were reproduced from another study (Xu et al., 2017). Differential biochemical characteristics of the strain B12T were not presented because this strain would not grow using minimal media. To grow this very slow growing, oligotrophic strain, either yeast extract or glucose concentration of 0.1% is required. However, B12T str…
